# Supplementary material for: A new MoVI Schiff base complex: methanol[N′-(3-meth­oxy-2-oxidobenzyl­idene)benzohydrazidato]dioxido­molybdenum(VI)
Source: Acta Crystallogr Sect E Struct Rep Online. 2011 Jun 4;67(Pt 7):m839–40. doi: 10.1107/S1600536811020101 (PMC3152014; doi:10.1107/S1600536811020101)
Supplement: Supplementary file 1 [file e-67-0m839-sup1.cif]

##############################################################################
#                                                                            #
# This CIF contains the data in a paper accepted for publication in          #
# Acta Crystallographica Section E. It conforms to the requirements of       #
# Notes for Authors for Acta Crystallographica Section E, and has been       #
# peer reviewed under the auspices of the IUCr Commission on Journals.       #
#                                                                            #
# Full details of the Crystallographic Information File format               #
# are given in the paper "The Crystallographic Information File (CIF):       #
# a New Standard Archive File for Crystallography" by S. R. Hall, F. H.      #
# Allen and I. D. Brown [Acta Cryst. (1991), A47, 655-685].                  #
#                                                                            #
# The current version of the core CIF dictionary is obtainable from          #
# ftp://ftp.iucr.org/pub/cif_core.dic.                                       #
#                                                                            #
# Software is freely available for graphical display of the structure(s)     #
# in this CIF. For information consult the CIF software page                 #
# http://www.iucr.org/resources/cif/software.                                #
#                                                                            #
# This file may be used for bona fide research purposes within the           #
# scientific community so long as proper attribution is given to the journal # 
# article from which it was obtained.                                        #
#                                                                            #
##############################################################################
data_I
_audit_creation_method     SHELXL-97
_chemical_name_systematic
;
methanol[<i>N</i>'-(3-methoxy-2-
oxidobenzylidene)benzohydrazidato]dioxidomolybdenum(VI)
;
_chemical_name_common     ?
_chemical_formula_moiety     'C16 H16 Mo N2 O6'
_chemical_formula_sum     'C16 H16 Mo N2 O6'
_chemical_formula_iupac     '[Mo (C15 H12 N2 O3) O2 (C H4 O)]'
_chemical_formula_weight     428.25
_chemical_melting_point     ?
_symmetry_cell_setting     monoclinic
_symmetry_space_group_name_H-M     'C 2/c'
_symmetry_space_group_name_Hall     '-C 2yc'
loop_
    _symmetry_equiv_pos_as_xyz
    'x, y, z'
    '-x, y, -z+1/2'
    'x+1/2, y+1/2, z'
    '-x+1/2, y+1/2, -z+1/2'
    '-x, -y, -z'
    'x, -y, z-1/2'
    '-x+1/2, -y+1/2, -z'
    'x+1/2, -y+1/2, z-1/2'
_cell_length_a     29.400(13)
_cell_length_b     8.553(4)
_cell_length_c     14.391(6)
_cell_angle_alpha     90.00
_cell_angle_beta     112.993(8)
_cell_angle_gamma     90.00
_cell_volume     3331(2)
_cell_formula_units_Z     8
_cell_measurement_reflns_used     5066
_cell_measurement_theta_min     2.50
_cell_measurement_theta_max     32.25
_cell_measurement_temperature     173(2)
_exptl_crystal_description     block
_exptl_crystal_colour     'orange'
_exptl_crystal_size_max     0.58
_exptl_crystal_size_mid     0.54
_exptl_crystal_size_min     0.46
_exptl_crystal_density_diffrn     1.708
_exptl_crystal_density_meas     ?
_exptl_crystal_density_method     'not measured'
_exptl_crystal_F_000     1728
_exptl_absorpt_coefficient_mu     0.823
_exptl_absorpt_correction_type     multi-scan
_exptl_absorpt_process_details     '(SADABS; Sheldrick, 2003)'
_exptl_absorpt_correction_T_min     0.3683
_exptl_absorpt_correction_T_max     0.7033
_exptl_special_details
;
Data were collected at 173 K using a Siemens <i>SMART</i> CCD diffractometer
equipped with LT-2 A cooling device. A full sphere of reciprocal space was
scanned by 0.3\% steps in \w with a crystal--to--detector distance of 3.97 cm,
1 second per frame. Preliminary orientation matrix was obtained from the first
100 frames using <i>SMART</i> (Bruker, 2003). The collected frames were
integrated using the preliminary orientation matrix which was updated every
100 frames. Final cell parameters were obtained by refinement on the position
of 5066 reflections with I>10\s(I) after integration of all the frames data
using <i>SAINT</i> (Bruker, 2003).
;
_diffrn_ambient_temperature     173(2)
_diffrn_radiation_type     MoK\a
_diffrn_radiation_wavelength     0.71073
_diffrn_radiation_source     'fine-focus sealed tube'
_diffrn_radiation_monochromator     graphite
_diffrn_measurement_device_type     'Bruker SMART CCD'
_diffrn_measurement_method     \w
_diffrn_detector_area_resol_mean     ?
_diffrn_reflns_number     27788
_diffrn_reflns_av_R_equivalents     0.0645
_diffrn_reflns_av_sigmaI/netI     0.0536
_diffrn_reflns_theta_min     2.50
_diffrn_reflns_theta_max     32.80
_diffrn_reflns_theta_full     31.50
_diffrn_measured_fraction_theta_max     0.949
_diffrn_measured_fraction_theta_full     0.997
_diffrn_reflns_limit_h_min     -43
_diffrn_reflns_limit_h_max     43
_diffrn_reflns_limit_k_min     -12
_diffrn_reflns_limit_k_max     12
_diffrn_reflns_limit_l_min     -21
_diffrn_reflns_limit_l_max     21
_diffrn_standards_number     0
_diffrn_standards_interval_count     ?
_diffrn_standards_interval_time     ?
_diffrn_standards_decay_%     0
_refine_special_details
;
Refinement of <i>F</i>^2^ against ALL reflections. The weighted <i>R</i>-factor
<i>wR</i> and goodness of fit <i>S</i> are based on <i>F</i>^2^, conventional
<i>R</i>-factors <i>R</i> are based on <i>F</i>, with <i>F</i> set to zero for
negative <i>F</i>^2^. The threshold expression of <i>F</i>^2^ >
\s(<i>F</i>^2^) is used only for calculating <i>R</i>-factors(gt) <i>etc</i>.
and is not relevant to the choice of reflections for refinement.
<i>R</i>-factors based on <i>F</i>^2^ are statistically about twice as large
as those based on <i>F</i>, and <i>R</i>- factors based on ALL data will be
even larger.
;
_reflns_number_total     5867
_reflns_number_gt     4401
_reflns_threshold_expression     I>2sigma(I)
_refine_ls_structure_factor_coef     Fsqd
_refine_ls_matrix_type     full
_refine_ls_R_factor_all     0.0618
_refine_ls_R_factor_gt     0.0382
_refine_ls_wR_factor_gt     0.0907
_refine_ls_wR_factor_ref     0.1042
_refine_ls_goodness_of_fit_ref     1.014
_refine_ls_restrained_S_all     1.014
_refine_ls_number_reflns     5867
_refine_ls_number_parameters     229
_refine_ls_number_restraints     0
_refine_ls_hydrogen_treatment     constr
_refine_ls_weighting_scheme     calc
_refine_ls_weighting_details
         'calc w=1/[\s^2^(Fo^2^)+(0.0566P)^2^+2.3430P] where P=(Fo^2^+2Fc^2^)/3'
_atom_sites_solution_hydrogens     geom
_atom_sites_solution_primary     direct
_atom_sites_solution_secondary     difmap
_refine_ls_shift/su_max     0.001
_refine_ls_shift/su_mean     0.000
_refine_diff_density_max     1.380
_refine_diff_density_min     -1.796
_refine_ls_extinction_method     none
_refine_ls_extinction_coef     ?
loop_
    _atom_type_symbol
    _atom_type_description
    _atom_type_scat_dispersion_real
    _atom_type_scat_dispersion_imag
    _atom_type_scat_source
    'C' 'C' 0.0033 0.0016
                         'International Tables Vol C Tables 4.2.6.8 and 6.1.1.4'
    'H' 'H' 0.0000 0.0000
                         'International Tables Vol C Tables 4.2.6.8 and 6.1.1.4'
    'N' 'N' 0.0061 0.0033
                         'International Tables Vol C Tables 4.2.6.8 and 6.1.1.4'
    'O' 'O' 0.0106 0.0060
                         'International Tables Vol C Tables 4.2.6.8 and 6.1.1.4'
    'Mo' 'Mo' -1.6832 0.6857
                         'International Tables Vol C Tables 4.2.6.8 and 6.1.1.4'
_computing_data_collection     'SMART (Bruker, 2003)'
_computing_cell_refinement     'SAINT (Bruker, 2003)'
_computing_data_reduction
                             'SAINT (Bruker, 2003) and SADABS (Sheldrick, 2003)'
_computing_structure_solution     'SHELXS97 (Sheldrick, 2008)'
_computing_structure_refinement     'SHELXL97 (Sheldrick, 2008)'
_computing_molecular_graphics     'DIAMOND (Brandenburg, 2010)'
_computing_publication_material
                             'SHELXTL (Sheldrick, 2008) and PLATON (Spek, 2009)'
_iucr_refine_instructions_details
;
TITL i in C2/c
CELL 0.71073  29.3998   8.5532  14.3910  90.000 112.993  90.000
ZERR    8.00   0.0125   0.0037   0.0062   0.000   0.008   0.000
LATT  7
SYMM -X, Y, 0.5-Z
SFAC C H N O MO
UNIT 128 128 16 48 8
TEMP -100
SIZE 0.58 0.54 0.46 ! deep orange block 1sec/frame
L.S. 20
OMIT 2 0 0 ! primary beam stop
EQIV $1 1/2-x,1/2+y,1/2-z
EQIV $2 1/2-x,-1/2+y,1/2-z
EQIV $3 x,-1+y,z
BOND $H
FREE MO1 O1M
RTAB MO1M MO1 O1M
CONF
HTAB
HTAB O1M N2_$1
HTAB C1M O1_$2
HTAB C6 O4_$3
HTAB C11 O1
HTAB C15 O1M_$2
ACTA 63
FMAP 2
PLAN 10
WGHT    0.0566      2.3430
FVAR       0.10299
MO1   5    0.169568    0.554390    0.093971    11.00000    0.01597    0.01807 =
         0.01549    0.00205    0.00593    0.00264
O1    4    0.238037    0.540745    0.091911    11.00000    0.01976    0.01927 =
         0.02062    0.00424    0.01025    0.00369
O2    4    0.119505    0.472571    0.137136    11.00000    0.01690    0.02202 =
         0.02586   -0.00085    0.01004    0.00076
O3    4    0.029420    0.477214    0.132507    11.00000    0.01959    0.03585 =
         0.03629    0.00182    0.01276    0.00571
O4    4    0.173567    0.747467    0.126920    11.00000    0.02729    0.02083 =
         0.02747    0.00478    0.01266    0.00584
O5    4    0.137336    0.548505   -0.033970    11.00000    0.02276    0.03295 =
         0.01852    0.00295    0.00571    0.00538
N1    3    0.193232    0.302515    0.112959    11.00000    0.01596    0.01916 =
         0.01494   -0.00012    0.00641    0.00069
N2    3    0.242031    0.275250    0.121896    11.00000    0.01554    0.02107 =
         0.01693   -0.00052    0.00673    0.00174
C1    1    0.118822    0.190164    0.120385    11.00000    0.01586    0.02354 =
         0.01527   -0.00068    0.00478   -0.00160
C2    1    0.096388    0.333025    0.126895    11.00000    0.01599    0.02559 =
         0.01383    0.00148    0.00454    0.00049
C3    1    0.048014    0.333197    0.126376    11.00000    0.01634    0.03066 =
         0.02063    0.00092    0.00647    0.00052
C4    1    0.023353    0.191693    0.118955    11.00000    0.01782    0.03966 =
         0.02993    0.00242    0.01051   -0.00507
AFIX  43
H4    2   -0.009381    0.191503    0.116666    11.00000   -1.20000
AFIX   0
C5    1    0.046199    0.049953    0.114835    11.00000    0.02173    0.03219 =
         0.03141   -0.00008    0.01100   -0.00802
AFIX  43
H5    2    0.029198   -0.045734    0.111325    11.00000   -1.20000
AFIX   0
C6    1    0.093494    0.048429    0.115848    11.00000    0.02164    0.02512 =
         0.02352   -0.00098    0.00745   -0.00447
AFIX  43
H6    2    0.108913   -0.048251    0.113484    11.00000   -1.20000
AFIX   0
C7    1    0.168377    0.180031    0.120690    11.00000    0.01792    0.02236 =
         0.01640   -0.00009    0.00560    0.00047
AFIX  43
H7    2    0.183263    0.079916    0.126782    11.00000   -1.20000
AFIX   0
C8    1   -0.022546    0.486082    0.109727    11.00000    0.01910    0.05547 =
         0.03415    0.00803    0.01205    0.01155
AFIX 137
H8A   2   -0.040819    0.433829    0.045225    11.00000   -1.50000
H8B   2   -0.032634    0.595975    0.105068    11.00000   -1.50000
H8C   2   -0.029701    0.434504    0.163317    11.00000   -1.50000
AFIX   0
C9    1    0.262306    0.406802    0.110125    11.00000    0.01876    0.02034 =
         0.01228   -0.00019    0.00514    0.00056
C10   1    0.314170    0.411679    0.118976    11.00000    0.01834    0.02383 =
         0.01549   -0.00190    0.00795   -0.00004
C11   1    0.332574    0.550155    0.094095    11.00000    0.02044    0.02352 =
         0.02080    0.00329    0.00935    0.00143
AFIX  43
H11   2    0.311438    0.638023    0.070130    11.00000   -1.20000
AFIX   0
C12   1    0.381594    0.559367    0.104351    11.00000    0.02532    0.02910 =
         0.02812    0.00201    0.01316   -0.00391
AFIX  43
H12   2    0.393734    0.653472    0.087427    11.00000   -1.20000
AFIX   0
C13   1    0.413132    0.430331    0.139559    11.00000    0.02083    0.03528 =
         0.03017   -0.00052    0.01194   -0.00175
AFIX  43
H13   2    0.446642    0.436568    0.147003    11.00000   -1.20000
AFIX   0
C14   1    0.394644    0.292771    0.163489    11.00000    0.02199    0.03067 =
         0.03388    0.00142    0.01357    0.00301
AFIX  43
H14   2    0.415748    0.204745    0.187064    11.00000   -1.20000
AFIX   0
C15   1    0.345719    0.282821    0.153282    11.00000    0.02031    0.02304 =
         0.02832    0.00280    0.01296    0.00230
AFIX  43
H15   2    0.333633    0.188175    0.169655    11.00000   -1.20000
AFIX   0
O1M   4    0.218556    0.519622    0.265152    11.00000    0.02436    0.02084 =
         0.01554   -0.00186    0.00766   -0.00395
AFIX 147
H1M   2    0.229305    0.603351    0.296576    11.00000   -1.50000
AFIX   0
C1M   1    0.214161    0.403525    0.333891    11.00000    0.03091    0.02443 =
         0.01558    0.00283    0.00722    0.00036
AFIX 137
H1AM  2    0.234211    0.434813    0.403461    11.00000   -1.50000
H1BM  2    0.225795    0.302416    0.319780    11.00000   -1.50000
H1CM  2    0.179491    0.394481    0.325127    11.00000   -1.50000
HKLF 4
END
;
loop_
    _atom_site_type_symbol
    _atom_site_label
    _atom_site_fract_x
    _atom_site_fract_y
    _atom_site_fract_z
    _atom_site_U_iso_or_equiv
    _atom_site_adp_type
    _atom_site_calc_flag
    _atom_site_refinement_flags
    _atom_site_occupancy
    _atom_site_symmetry_multiplicity
    _atom_site_disorder_assembly
    _atom_site_disorder_group
    Mo Mo1 0.169567(7) 0.55438(2) 0.093970(13) 0.01640(7) Uani d . 1 1 . .
    O O1 0.23804(6) 0.54087(18) 0.09191(12) 0.0191(3) Uani d . 1 1 . .
    O O2 0.11949(6) 0.47242(19) 0.13716(13) 0.0209(3) Uani d . 1 1 . .
    O O3 0.02944(7) 0.4772(2) 0.13247(15) 0.0299(4) Uani d . 1 1 . .
    O O4 0.17354(6) 0.74754(19) 0.12674(13) 0.0244(4) Uani d . 1 1 . .
    O O5 0.13736(7) 0.5485(2) -0.03385(13) 0.0254(4) Uani d . 1 1 . .
    N N1 0.19324(7) 0.3025(2) 0.11307(13) 0.0163(3) Uani d . 1 1 . .
    N N2 0.24201(7) 0.2753(2) 0.12187(14) 0.0176(4) Uani d . 1 1 . .
    C C1 0.11885(8) 0.1902(3) 0.12040(16) 0.0185(4) Uani d . 1 1 . .
    C C2 0.09645(8) 0.3331(3) 0.12693(16) 0.0187(4) Uani d . 1 1 . .
    C C3 0.04804(9) 0.3332(3) 0.12641(17) 0.0226(4) Uani d . 1 1 . .
    C C4 0.02337(9) 0.1919(3) 0.11911(19) 0.0285(5) Uani d . 1 1 . .
    H H4 -0.0093 0.1918 0.1170 0.034 Uiso calc R 1 1 . .
    C C5 0.04618(10) 0.0501(3) 0.1148(2) 0.0282(5) Uani d . 1 1 . .
    H H5 0.0291 -0.0456 0.1111 0.034 Uiso calc R 1 1 . .
    C C6 0.09347(9) 0.0485(3) 0.11585(19) 0.0236(5) Uani d . 1 1 . .
    H H6 0.1089 -0.0482 0.1135 0.028 Uiso calc R 1 1 . .
    C C7 0.16837(8) 0.1801(3) 0.12059(16) 0.0189(4) Uani d . 1 1 . .
    H H7 0.1832 0.0799 0.1264 0.023 Uiso calc R 1 1 . .
    C C8 -0.02257(10) 0.4859(4) 0.1098(2) 0.0357(6) Uani d . 1 1 . .
    H H8A -0.0409 0.4339 0.0452 0.054 Uiso calc R 1 1 . .
    H H8B -0.0327 0.5958 0.1053 0.054 Uiso calc R 1 1 . .
    H H8C -0.0297 0.4340 0.1633 0.054 Uiso calc R 1 1 . .
    C C9 0.26226(8) 0.4068(3) 0.11017(16) 0.0171(4) Uani d . 1 1 . .
    C C10 0.31418(8) 0.4117(3) 0.11898(17) 0.0186(4) Uani d . 1 1 . .
    C C11 0.33256(9) 0.5503(3) 0.09429(18) 0.0212(4) Uani d . 1 1 . .
    H H11 0.3115 0.6383 0.0706 0.025 Uiso calc R 1 1 . .
    C C12 0.38163(10) 0.5592(3) 0.1044(2) 0.0265(5) Uani d . 1 1 . .
    H H12 0.3938 0.6532 0.0874 0.032 Uiso calc R 1 1 . .
    C C13 0.41308(10) 0.4306(3) 0.1396(2) 0.0279(5) Uani d . 1 1 . .
    H H13 0.4466 0.4370 0.1470 0.033 Uiso calc R 1 1 . .
    C C14 0.39471(9) 0.2927(3) 0.1637(2) 0.0277(5) Uani d . 1 1 . .
    H H14 0.4158 0.2048 0.1873 0.033 Uiso calc R 1 1 . .
    C C15 0.34575(9) 0.2829(3) 0.15337(18) 0.0228(5) Uani d . 1 1 . .
    H H15 0.3336 0.1883 0.1697 0.027 Uiso calc R 1 1 . .
    O O1M 0.21855(6) 0.51974(19) 0.26524(12) 0.0200(3) Uani d . 1 1 . .
    H H1M 0.2288 0.6039 0.2964 0.030 Uiso calc R 1 1 . .
    C C1M 0.21418(10) 0.4038(3) 0.33394(17) 0.0240(5) Uani d . 1 1 . .
    H H1AM 0.2338 0.4359 0.4035 0.036 Uiso calc R 1 1 . .
    H H1BM 0.2263 0.3030 0.3206 0.036 Uiso calc R 1 1 . .
    H H1CM 0.1794 0.3935 0.3244 0.036 Uiso calc R 1 1 . .
loop_
    _atom_site_aniso_label
    _atom_site_aniso_U_11
    _atom_site_aniso_U_22
    _atom_site_aniso_U_33
    _atom_site_aniso_U_12
    _atom_site_aniso_U_13
    _atom_site_aniso_U_23
    Mo1 0.01570(10) 0.01803(10) 0.01522(9) 0.00265(7) 0.00577(7) 0.00205(7)
    O1 0.0194(8) 0.0192(8) 0.0205(7) 0.0034(6) 0.0098(6) 0.0041(6)
    O2 0.0171(8) 0.0222(8) 0.0249(8) 0.0010(6) 0.0099(7) -0.0004(6)
    O3 0.0191(9) 0.0358(10) 0.0363(10) 0.0057(7) 0.0126(8) 0.0020(8)
    O4 0.0271(9) 0.0205(8) 0.0273(9) 0.0058(7) 0.0126(7) 0.0045(7)
    O5 0.0224(9) 0.0332(10) 0.0186(8) 0.0054(7) 0.0058(7) 0.0033(7)
    N1 0.0156(9) 0.0190(8) 0.0143(8) 0.0003(7) 0.0058(7) -0.0004(6)
    N2 0.0152(8) 0.0213(9) 0.0167(8) 0.0019(7) 0.0066(7) -0.0006(7)
    C1 0.0159(10) 0.0238(11) 0.0145(9) -0.0014(8) 0.0046(8) -0.0003(8)
    C2 0.0159(10) 0.0254(11) 0.0138(9) 0.0005(8) 0.0047(8) 0.0019(8)
    C3 0.0163(10) 0.0308(12) 0.0197(10) 0.0008(9) 0.0060(8) 0.0007(9)
    C4 0.0172(11) 0.0400(14) 0.0291(12) -0.0050(10) 0.0099(10) 0.0022(11)
    C5 0.0220(12) 0.0321(13) 0.0308(13) -0.0080(10) 0.0107(10) -0.0001(10)
    C6 0.0212(11) 0.0248(11) 0.0234(11) -0.0041(9) 0.0074(9) -0.0007(9)
    C7 0.0177(10) 0.0217(10) 0.0163(9) 0.0008(8) 0.0055(8) 0.0000(8)
    C8 0.0194(12) 0.0552(18) 0.0344(14) 0.0113(12) 0.0125(11) 0.0076(13)
    C9 0.0184(10) 0.0207(10) 0.0115(8) 0.0011(8) 0.0050(8) -0.0002(7)
    C10 0.0181(10) 0.0236(11) 0.0154(9) -0.0003(8) 0.0079(8) -0.0022(8)
    C11 0.0208(11) 0.0233(11) 0.0209(10) 0.0015(9) 0.0095(9) 0.0031(9)
    C12 0.0248(12) 0.0288(12) 0.0285(12) -0.0037(10) 0.0133(10) 0.0024(10)
    C13 0.0198(11) 0.0356(14) 0.0304(13) -0.0017(10) 0.0120(10) -0.0005(10)
    C14 0.0214(12) 0.0304(13) 0.0335(13) 0.0034(10) 0.0130(10) 0.0012(10)
    C15 0.0205(11) 0.0228(11) 0.0280(12) 0.0021(9) 0.0128(9) 0.0023(9)
    O1M 0.0241(8) 0.0205(8) 0.0152(7) -0.0036(6) 0.0076(6) -0.0017(6)
    C1M 0.0307(13) 0.0247(11) 0.0149(10) 0.0001(9) 0.0071(9) 0.0027(8)
_geom_special_details
;
All e.s.d.'s (except the e.s.d. in the dihedral angle between two l.s. planes)
are estimated using the full covariance matrix. The cell e.s.d.'s are taken
into account individually in the estimation of e.s.d.'s in distances, angles
and torsion angles; correlations between e.s.d.'s in cell parameters are only
used when they are defined by crystal symmetry. An approximate (isotropic)
treatment of cell e.s.d.'s is used for estimating e.s.d.'s involving l.s.
planes.
;
loop_
    _geom_bond_atom_site_label_1
    _geom_bond_atom_site_label_2
    _geom_bond_site_symmetry_2
    _geom_bond_distance
    _geom_bond_publ_flag
    Mo1 O1 . 2.0281(19) y
    Mo1 O2 . 1.9391(17) y
    Mo1 O4 . 1.7096(18) y
    Mo1 O5 . 1.7093(19) y
    Mo1 N1 . 2.248(2) y
    Mo1 O1M . 2.3374(18) y
    O1 C9 . 1.321(3) ?
    O2 C2 . 1.350(3) ?
    O3 C3 . 1.364(3) ?
    O3 C8 . 1.435(3) ?
    N1 C7 . 1.306(3) ?
    N1 N2 . 1.409(3) ?
    N2 C9 . 1.313(3) ?
    C1 C2 . 1.409(3) ?
    C1 C6 . 1.411(3) ?
    C1 C7 . 1.457(3) ?
    C2 C3 . 1.420(3) ?
    C3 C4 . 1.392(4) ?
    C4 C5 . 1.399(4) ?
    C4 H4 . 0.9500 ?
    C5 C6 . 1.384(4) ?
    C5 H5 . 0.9500 ?
    C6 H6 . 0.9500 ?
    C7 H7 . 0.9500 ?
    C8 H8A . 0.9800 ?
    C8 H8B . 0.9800 ?
    C8 H8C . 0.9800 ?
    C9 C10 . 1.482(3) ?
    C10 C15 . 1.400(3) ?
    C10 C11 . 1.404(3) ?
    C11 C12 . 1.394(4) ?
    C11 H11 . 0.9500 ?
    C12 C13 . 1.399(4) ?
    C12 H12 . 0.9500 ?
    C13 C14 . 1.396(4) ?
    C13 H13 . 0.9500 ?
    C14 C15 . 1.391(3) ?
    C14 H14 . 0.9500 ?
    C15 H15 . 0.9500 ?
    O1M C1M . 1.441(3) ?
    O1M H1M . 0.8400 ?
    C1M H1AM . 0.9800 ?
    C1M H1BM . 0.9800 ?
    C1M H1CM . 0.9800 ?
loop_
    _geom_angle_atom_site_label_1
    _geom_angle_atom_site_label_2
    _geom_angle_atom_site_label_3
    _geom_angle_site_symmetry_1
    _geom_angle_site_symmetry_3
    _geom_angle
    _geom_angle_publ_flag
    O4 Mo1 O5 . . 105.93(8) y
    O4 Mo1 O2 . . 103.86(8) y
    O5 Mo1 O2 . . 99.42(9) y
    O4 Mo1 O1 . . 95.61(7) y
    O5 Mo1 O1 . . 96.80(8) y
    O2 Mo1 O1 . . 150.03(7) y
    O4 Mo1 N1 . . 155.24(8) y
    O5 Mo1 N1 . . 96.81(7) y
    O2 Mo1 N1 . . 81.49(7) ?
    O1 Mo1 N1 . . 71.67(6) ?
    C9 O1 Mo1 . . 120.49(14) ?
    C2 O2 Mo1 . . 134.07(14) ?
    C3 O3 C8 . . 116.8(2) ?
    C7 N1 N2 . . 116.36(18) ?
    C7 N1 Mo1 . . 128.46(15) ?
    N2 N1 Mo1 . . 115.13(13) ?
    C9 N2 N1 . . 110.11(18) ?
    C2 C1 C6 . . 119.7(2) ?
    C2 C1 C7 . . 122.9(2) ?
    C6 C1 C7 . . 117.3(2) ?
    O2 C2 C1 . . 123.0(2) ?
    O2 C2 C3 . . 117.3(2) ?
    C1 C2 C3 . . 119.6(2) ?
    O3 C3 C4 . . 125.4(2) ?
    O3 C3 C2 . . 115.2(2) ?
    C4 C3 C2 . . 119.4(2) ?
    C3 C4 C5 . . 120.8(2) ?
    C3 C4 H4 . . 119.6 ?
    C5 C4 H4 . . 119.6 ?
    C6 C5 C4 . . 120.3(2) ?
    C6 C5 H5 . . 119.9 ?
    C4 C5 H5 . . 119.9 ?
    C5 C6 C1 . . 120.2(2) ?
    C5 C6 H6 . . 119.9 ?
    C1 C6 H6 . . 119.9 ?
    N1 C7 C1 . . 123.0(2) ?
    N1 C7 H7 . . 118.5 ?
    C1 C7 H7 . . 118.5 ?
    O3 C8 H8A . . 109.5 ?
    O3 C8 H8B . . 109.5 ?
    H8A C8 H8B . . 109.5 ?
    O3 C8 H8C . . 109.5 ?
    H8A C8 H8C . . 109.5 ?
    H8B C8 H8C . . 109.5 ?
    N2 C9 O1 . . 122.2(2) ?
    N2 C9 C10 . . 121.1(2) ?
    O1 C9 C10 . . 116.7(2) ?
    C15 C10 C11 . . 119.1(2) ?
    C15 C10 C9 . . 121.7(2) ?
    C11 C10 C9 . . 119.2(2) ?
    C12 C11 C10 . . 120.3(2) ?
    C12 C11 H11 . . 119.9 ?
    C10 C11 H11 . . 119.9 ?
    C11 C12 C13 . . 120.4(2) ?
    C11 C12 H12 . . 119.8 ?
    C13 C12 H12 . . 119.8 ?
    C14 C13 C12 . . 119.3(2) ?
    C14 C13 H13 . . 120.4 ?
    C12 C13 H13 . . 120.4 ?
    C15 C14 C13 . . 120.6(2) ?
    C15 C14 H14 . . 119.7 ?
    C13 C14 H14 . . 119.7 ?
    C14 C15 C10 . . 120.4(2) ?
    C14 C15 H15 . . 119.8 ?
    C10 C15 H15 . . 119.8 ?
    C1M O1M H1M . . 109.5 ?
    O1M C1M H1AM . . 109.5 ?
    O1M C1M H1BM . . 109.5 ?
    H1AM C1M H1BM . . 109.5 ?
    O1M C1M H1CM . . 109.5 ?
    H1AM C1M H1CM . . 109.5 ?
    H1BM C1M H1CM . . 109.5 ?
loop_
    _geom_torsion_atom_site_label_1
    _geom_torsion_atom_site_label_2
    _geom_torsion_atom_site_label_3
    _geom_torsion_atom_site_label_4
    _geom_torsion_site_symmetry_1
    _geom_torsion_site_symmetry_2
    _geom_torsion_site_symmetry_3
    _geom_torsion_site_symmetry_4
    _geom_torsion
    _geom_torsion_publ_flag
    O4 Mo1 O1 C9 . . . . 152.56(16) ?
    O5 Mo1 O1 C9 . . . . -100.61(16) ?
    O2 Mo1 O1 C9 . . . . 21.8(2) ?
    N1 Mo1 O1 C9 . . . . -5.67(15) ?
    O4 Mo1 O2 C2 . . . . 174.04(19) ?
    O5 Mo1 O2 C2 . . . . 64.9(2) ?
    O1 Mo1 O2 C2 . . . . -56.9(3) ?
    N1 Mo1 O2 C2 . . . . -30.6(2) ?
    O4 Mo1 N1 C7 . . . . 120.7(2) ?
    O5 Mo1 N1 C7 . . . . -82.56(19) ?
    O2 Mo1 N1 C7 . . . . 15.99(19) ?
    O1 Mo1 N1 C7 . . . . -177.5(2) ?
    O4 Mo1 N1 N2 . . . . -56.6(2) ?
    O5 Mo1 N1 N2 . . . . 100.14(14) ?
    O2 Mo1 N1 N2 . . . . -161.31(14) ?
    O1 Mo1 N1 N2 . . . . 5.20(13) ?
    C7 N1 N2 C9 . . . . 178.27(19) ?
    Mo1 N1 N2 C9 . . . . -4.1(2) ?
    Mo1 O2 C2 C1 . . . . 30.2(3) ?
    Mo1 O2 C2 C3 . . . . -151.97(17) ?
    C6 C1 C2 O2 . . . . 176.2(2) ?
    C7 C1 C2 O2 . . . . -2.2(3) ?
    C6 C1 C2 C3 . . . . -1.5(3) ?
    C7 C1 C2 C3 . . . . -179.9(2) ?
    C8 O3 C3 C4 . . . . -12.9(4) ?
    C8 O3 C3 C2 . . . . 166.5(2) ?
    O2 C2 C3 O3 . . . . 2.5(3) ?
    C1 C2 C3 O3 . . . . -179.6(2) ?
    O2 C2 C3 C4 . . . . -178.1(2) ?
    C1 C2 C3 C4 . . . . -0.2(3) ?
    O3 C3 C4 C5 . . . . -179.1(2) ?
    C2 C3 C4 C5 . . . . 1.6(4) ?
    C3 C4 C5 C6 . . . . -1.2(4) ?
    C4 C5 C6 C1 . . . . -0.6(4) ?
    C2 C1 C6 C5 . . . . 1.9(3) ?
    C7 C1 C6 C5 . . . . -179.6(2) ?
    N2 N1 C7 C1 . . . . 175.46(18) ?
    Mo1 N1 C7 C1 . . . . -1.8(3) ?
    C2 C1 C7 N1 . . . . -9.5(3) ?
    C6 C1 C7 N1 . . . . 172.0(2) ?
    N1 N2 C9 O1 . . . . -0.6(3) ?
    N1 N2 C9 C10 . . . . 178.14(18) ?
    Mo1 O1 C9 N2 . . . . 5.8(3) ?
    Mo1 O1 C9 C10 . . . . -173.01(14) ?
    N2 C9 C10 C15 . . . . -8.8(3) ?
    O1 C9 C10 C15 . . . . 170.0(2) ?
    N2 C9 C10 C11 . . . . 172.5(2) ?
    O1 C9 C10 C11 . . . . -8.6(3) ?
    C15 C10 C11 C12 . . . . -0.3(3) ?
    C9 C10 C11 C12 . . . . 178.3(2) ?
    C10 C11 C12 C13 . . . . -0.2(4) ?
    C11 C12 C13 C14 . . . . 0.5(4) ?
    C12 C13 C14 C15 . . . . -0.3(4) ?
    C13 C14 C15 C10 . . . . -0.3(4) ?
    C11 C10 C15 C14 . . . . 0.5(3) ?
    C9 C10 C15 C14 . . . . -178.1(2) ?
loop_
    _geom_hbond_atom_site_label_D
    _geom_hbond_atom_site_label_H
    _geom_hbond_atom_site_label_A
    _geom_hbond_site_symmetry_A
    _geom_hbond_distance_DH
    _geom_hbond_distance_HA
    _geom_hbond_distance_DA
    _geom_hbond_angle_DHA
    O1M H1M N2 4 0.84 1.87 2.700(3) 173
    C1M H1BM O1 4_545 0.98 2.58 3.402(3) 141
    C6 H6 O4 1_545 0.95 2.53 3.450(3) 162
    C11 H11 O1 . 0.95 2.44 2.767(3) 100
    C15 H15 O1M 4_545 0.95 2.54 3.427(3) 156
data_global
_journal_date_recd_electronic     2011-05-20
_journal_date_accepted     2011-05-26
_journal_name_full     'Acta Crystallographica, Section E'
_journal_year     2011
_journal_volume     67
_journal_issue      7
_journal_page_first     m839
_journal_page_last     m840
_journal_paper_category     QM
_journal_coeditor_code     DN2692
_publ_contact_author_name     'Sheikhshoaie, Iran'
_publ_contact_author_address
;
Department of Chemistry
Shahid Bahonar University
Kerman
Iran
;
_publ_contact_author_email     'i_shoaie@yahoo.com'
_publ_contact_author_fax     '46-31-7722853'
_publ_contact_author_phone     '46-31-7722877'
_publ_section_title
;\
A new Mo^VI^ Schiff base complex:
methanol[<i>N</i>'-(3-methoxy-2-oxidobenzylidene)benzohydrazidato]\
dioxidomolybdenum(VI)
;
loop_
    _publ_author_name
    _publ_author_footnote
    _publ_author_address
    'Sheikhshoaie, Iran' .
;
Department of Chemistry
Shahid Bahonar University
Kerman
Iran
;
    'Langer, Vratislav' .
;
Environmental Inorganic Chemistry
Department of Chemical and Biological Engineering
Chalmers University of Technology
SE-41296 G\"oteborg
Sweden
;
    'Yasrebi, Seyed Ali' .
;
Department of Chemistry
Shahid Bahonar University
Kerman
Iran
;
