# Supplementary material for: A new MoVI Schiff base complex: methanol[N′-(3-meth­oxy-2-oxidobenzyl­idene)benzohydrazidato]dioxido­molybdenum(VI)
Source: Acta Crystallogr Sect E Struct Rep Online. 2011 Jun 4;67(Pt 7):m839–40. doi: 10.1107/S1600536811020101 (PMC3152014; doi:10.1107/S1600536811020101)
Supplement: Supplementary file 2 [file e-67-0m839-Isup2.hkl]

# 
# h,k,l, Fc-squared, Fo-squared, sigma(Fo-squared) and status flag 
# 
data_I
_shelx_title ' i in C2/c' 
_shelx_refln_list_code          4 
_shelx_F_calc_maximum      876.49 
_exptl_crystal_F_000      1728.00 
_reflns_d_resolution_high  0.6559 
 
loop_ 
 _symmetry_equiv_pos_as_xyz 
 'x, y, z' 
 '-x, y, -z+1/2' 
 'x+1/2, y+1/2, z' 
 '-x+1/2, y+1/2, -z+1/2' 
 '-x, -y, -z' 
 'x, -y, z-1/2' 
 '-x+1/2, -y+1/2, -z' 
 'x+1/2, -y+1/2, z-1/2' 
 
_cell_length_a    29.3998 
_cell_length_b     8.5532 
_cell_length_c    14.3910 
_cell_angle_alpha  90.000 
_cell_angle_beta  112.993 
_cell_angle_gamma  90.000 
 
_shelx_F_squared_multiplier     1.000 
 
loop_ 
 _refln_index_h 
 _refln_index_k 
 _refln_index_l 
 _refln_F_squared_calc 
 _refln_F_squared_meas 
 _refln_F_squared_sigma 
 _refln_observed_status 
   4   0   0    24664.63    28502.70   2080.60 o 
   6   0   0    73104.55    78553.70   5369.96 o 
   8   0   0     5082.57     4593.61    301.42 o 
  10   0   0     8029.73     8349.33    395.85 o 
  12   0   0    39491.70    39212.23   1456.50 o 
  14   0   0   118467.21   133902.95   6325.41 o 
  16   0   0     8645.05     8504.57    300.06 o 
  18   0   0    28444.98    27930.92    947.95 o 
  20   0   0    30863.63    30731.20   1042.86 o 
  22   0   0      241.40      392.06     60.23 o 
  24   0   0    17689.02    18568.04    783.45 o 
  26   0   0    15095.41    16086.33    664.25 o 
  28   0   0     1246.24      899.11    107.97 o 
  30   0   0     5169.90     5448.57    283.34 o 
  32   0   0     6505.76     6689.50    477.89 o 
  34   0   0      715.22      471.81    171.42 o 
  36   0   0     4588.19     5094.20    846.58 o 
  38   0   0     3973.28     3612.13    340.03 o 
  40   0   0       83.37     -316.70    316.70 o 
   1   1   0    26501.82    23322.79    637.98 o 
   3   1   0    54607.57    49587.52   1746.82 o 
   5   1   0    87510.05    85232.46   2354.78 o 
   7   1   0     9157.31     8760.52    220.71 o 
   9   1   0     9075.72     8382.33    213.14 o 
  11   1   0     2191.25     2881.14     96.58 o 
  13   1   0     3886.18     3663.38     96.61 o 
  15   1   0    25738.43    24498.43    630.83 o 
  17   1   0     7669.17     7034.38    178.35 o 
  19   1   0      164.74      176.75     29.33 o 
  21   1   0    27169.58    27783.88    668.36 o 
  23   1   0     8227.00     7969.69    222.32 o 
  25   1   0      407.81      272.22     54.47 o 
  27   1   0     7933.78     7849.47    277.55 o 
  29   1   0    11261.32    11814.06    402.09 o 
  31   1   0        0.95      -82.97     85.35 o 
  33   1   0     3720.35     4062.98    193.31 o 
  35   1   0     4390.40     4750.49    385.21 o 
  37   1   0       56.95     -136.48    136.48 o 
  39   1   0     1841.31     1576.37    220.03 o 
   0   2   0   149133.45   134806.61   5174.37 o 
   2   2   0     3262.19     3067.02     84.17 o 
   4   2   0      701.36      589.70     24.78 o 
   6   2   0    12970.46    11146.88    309.83 o 
   8   2   0      414.78      337.15     21.85 o 
  10   2   0     5628.30     5331.26    157.87 o 
  12   2   0     1918.20     1440.64     51.86 o 
  14   2   0     5060.88     4427.74    125.98 o 
  16   2   0     5562.77     5901.03    173.97 o 
  18   2   0     9599.02     9732.54    242.43 o 
  20   2   0    23215.12    22859.91    594.62 o 
  22   2   0       98.80       25.97     38.21 o 
  24   2   0    10515.68    10470.99    316.76 o 
  26   2   0     6267.61     6086.22    225.53 o 
  28   2   0       84.38      -20.80     70.13 o 
  30   2   0     3451.19     3564.86    206.74 o 
  32   2   0     2425.49     2407.36    174.65 o 
  34   2   0      534.12      535.40    129.27 o 
  36   2   0     2729.18     2643.59    200.77 o 
  38   2   0     2099.99     2093.84    238.03 o 
   1   3   0    21993.02    20331.37    481.65 o 
   3   3   0    22290.50    20602.03    530.22 o 
   5   3   0    15181.91    13940.73    362.57 o 
   7   3   0    26007.82    25799.99    664.74 o 
   9   3   0      168.92       61.60     21.06 o 
  11   3   0      460.66      678.72     42.18 o 
  13   3   0     1157.28     1018.80     47.76 o 
  15   3   0    14172.91    13957.03    390.59 o 
  17   3   0     4653.73     4338.87    129.26 o 
  19   3   0     1245.88     1152.70     57.09 o 
  21   3   0    25915.29    25949.22    741.88 o 
  23   3   0      288.06      273.57     63.31 o 
  25   3   0        8.93      -12.52     55.81 o 
  27   3   0     1366.63     1562.07    102.68 o 
  29   3   0     2538.75     2494.46    192.67 o 
  31   3   0       13.94     -104.62    104.62 o 
  33   3   0      335.05      152.37    135.09 o 
  35   3   0     2773.85     2723.09    281.37 o 
  37   3   0      114.16      104.21    169.07 o 
   0   4   0    47783.88    47796.09   1594.62 o 
   2   4   0     1455.64     1280.26     44.82 o 
   4   4   0      262.87      242.89     26.04 o 
   6   4   0     5056.04     4692.68    133.98 o 
   8   4   0     1470.66     1513.51     58.94 o 
  10   4   0     1940.17     1855.72     68.03 o 
  12   4   0      983.78      820.18     63.06 o 
  14   4   0     3456.73     2979.06     97.39 o 
  16   4   0      758.27      690.38     48.01 o 
  18   4   0     1090.02      974.06     64.64 o 
  20   4   0     3339.15     3196.13    119.60 o 
  22   4   0     1488.30     1439.34     92.24 o 
  24   4   0      551.84      566.60     75.15 o 
  26   4   0      443.08      516.52     82.66 o 
  28   4   0       17.59      -97.84     97.84 o 
  30   4   0      325.41      347.61    111.32 o 
  32   4   0      125.79      127.38    118.60 o 
  34   4   0       43.62     -125.65    125.65 o 
  36   4   0      606.17      389.68    155.20 o 
  38   4   0      217.94       -8.15    269.54 o 
   1   5   0      472.96      484.09     30.00 o 
   3   5   0      320.92      298.19     26.48 o 
   5   5   0      806.36      793.22     42.63 o 
   7   5   0     4789.50     5129.90    148.85 o 
   9   5   0     2328.18     2124.30     78.84 o 
  11   5   0     1047.01      937.93     65.01 o 
  13   5   0      301.17      171.18     38.75 o 
  15   5   0      106.94       39.65     44.42 o 
  17   5   0       13.32      -12.55     46.24 o 
  19   5   0     3912.09     3435.58    145.31 o 
  21   5   0     3302.72     3096.95    151.62 o 
  23   5   0      524.58      596.40    101.05 o 
  25   5   0      463.56      405.32    110.58 o 
  27   5   0        0.71      -83.31     83.31 o 
  29   5   0      525.46      372.06    110.52 o 
  31   5   0      121.58      146.72    121.30 o 
  33   5   0      353.62      299.85    136.71 o 
  35   5   0      339.05      -79.85    151.84 o 
   0   6   0     6461.18     5288.18    200.28 o 
   2   6   0    11474.75    10489.77    261.18 o 
   4   6   0     1189.37     1100.47     53.69 o 
   6   6   0     5018.54     4548.56    137.27 o 
   8   6   0     3827.91     3608.60    127.17 o 
  10   6   0     1457.72     1318.36     72.14 o 
  12   6   0    13282.38    12154.38    358.39 o 
  14   6   0     2108.83     2023.74     94.42 o 
  16   6   0      315.53      213.02     56.51 o 
  18   6   0     1551.51     1551.13     95.57 o 
  20   6   0     1478.48     1447.04     99.04 o 
  22   6   0      345.27      159.53     75.93 o 
  24   6   0     2281.15     1819.09    119.42 o 
  26   6   0     1161.13     1027.99    215.13 o 
  28   6   0      365.75      127.59    115.84 o 
  30   6   0      493.39      329.31    127.87 o 
  32   6   0     1658.66     1419.61    255.75 o 
  34   6   0      378.51      360.84    156.49 o 
   1   7   0      486.04      481.20     42.83 o 
   3   7   0     9695.97     9094.73    248.66 o 
   5   7   0     7080.05     6441.73    205.56 o 
   7   7   0      977.36      813.97     61.55 o 
   9   7   0    11643.13    11004.27    330.92 o 
  11   7   0     3086.93     2904.47    129.57 o 
  13   7   0     1532.00     1373.06     83.58 o 
  15   7   0     1611.64     1677.54     93.70 o 
  17   7   0     4382.34     4009.18    168.44 o 
  19   7   0       16.84      -53.95     69.75 o 
  21   7   0     2049.14     1814.71    117.22 o 
  23   7   0     2399.15     1946.30    135.68 o 
  25   7   0        5.89      -27.47     92.53 o 
  27   7   0     3027.31     2897.89    188.76 o 
  29   7   0     5982.68     5694.62    337.72 o 
  31   7   0       49.09     -140.16    140.16 o 
  33   7   0     1980.45      328.04    386.66 o 
   0   8   0    33696.17    31648.82   1622.95 o 
   2   8   0     2315.28     2261.11    116.30 o 
   4   8   0     7617.67     7506.24    238.73 o 
   6   8   0     9548.11     9595.42    296.43 o 
   8   8   0     3695.58     3483.04    138.40 o 
  10   8   0      633.95      572.21     68.64 o 
  12   8   0     9057.43     8790.79    280.28 o 
  14   8   0     8073.48     7011.81    235.60 o 
  16   8   0      228.95       88.53     76.87 o 
  18   8   0     5487.98     5074.12    207.86 o 
  20   8   0     2266.36     2357.45    185.99 o 
  22   8   0        1.79       55.60     93.57 o 
  24   8   0     5220.04     4895.77    256.26 o 
  26   8   0     2650.39     2425.45    174.12 o 
  28   8   0      464.48      373.72    125.30 o 
  30   8   0     2484.49     2324.86    318.26 o 
   1   9   0     1488.41     1320.02    115.48 o 
   3   9   0    10077.13    10394.96    414.80 o 
   5   9   0     2120.55     2052.58    121.35 o 
   7   9   0     2458.57     2240.55    126.36 o 
   9   9   0     9758.72     9739.05    323.15 o 
  11   9   0     2791.79     2973.32    156.48 o 
  13   9   0      999.39      889.15     90.07 o 
  15   9   0     5309.37     5258.31    223.57 o 
  17   9   0     3472.32     3635.47    178.21 o 
  19   9   0      209.10       64.98     95.07 o 
  21   9   0     1395.83     1378.49    144.94 o 
  23   9   0     1406.45     1119.26    133.26 o 
  25   9   0       34.66      183.52    121.10 o 
  27   9   0     2086.99     2109.08    291.93 o 
  29   9   0     3022.50     1997.57    459.45 o 
   0  10   0     8234.48     8648.08    519.46 o 
   2  10   0     1031.00      837.23    118.84 o 
   4  10   0     3467.16     3218.91    191.44 o 
   6  10   0     6019.38     5799.39    279.46 o 
   8  10   0     2491.70     2456.83    170.80 o 
  10  10   0     2366.71     2462.46    148.86 o 
  12  10   0     8525.46     9776.45    396.54 o 
  14  10   0     3753.15     3999.80    216.91 o 
  16  10   0      419.36      343.91    119.02 o 
  18  10   0     5413.97     5951.23    285.18 o 
  20  10   0     2226.66     2493.09    265.29 o 
  22  10   0      110.72      174.47    131.35 o 
  24  10   0     5363.10     6128.85    583.36 o 
   1  11   0      581.20      502.40    129.46 o 
   3  11   0     4714.39     4924.09    259.09 o 
   5  11   0     1638.92     1508.26    155.75 o 
   7  11   0     1124.17      880.80    139.51 o 
   9  11   0     2485.11     2396.39    286.69 o 
  11  11   0      649.19      576.27    153.24 o 
  13  11   0      679.64      458.76    152.65 o 
  15  11   0     3107.21     3697.07    228.69 o 
  17  11   0     3788.29     4471.37    258.75 o 
  19  11   0      542.68      754.21    185.00 o 
   0  12   0     2143.89     2030.31    269.90 o 
   2  12   0      366.29      240.61    143.32 o 
   4  12   0      574.90      396.64    150.94 o 
   6  12   0      905.38      917.59    161.93 o 
   8  12   0        3.41        4.64    145.59 o 
  10  12   0      346.07      249.48    169.29 o 
  12  12   0      797.25      770.48    269.43 o 
 -41   1   1      501.80      328.04    356.41 o 
 -39   1   1      193.47      140.06    151.97 o 
 -37   1   1     1214.76     1484.46    228.15 o 
 -35   1   1      218.29      -25.17    118.73 o 
 -33   1   1       39.89      137.06     93.35 o 
 -31   1   1     2560.08     2651.34    144.00 o 
 -29   1   1      963.89     1018.25     90.34 o 
 -27   1   1     2373.02     1962.22     95.83 o 
 -25   1   1     3856.23     3968.41    141.02 o 
 -23   1   1     2217.30     2364.07     86.85 o 
 -21   1   1      452.31      391.29     38.48 o 
 -19   1   1     5346.05     5249.36    149.20 o 
 -17   1   1     3965.22     3760.96    110.24 o 
 -15   1   1     3753.83     3944.87    123.16 o 
 -13   1   1     3726.15     4485.39    124.60 o 
 -11   1   1    20856.37    20271.52    549.98 o 
  -9   1   1     5569.23     4980.76    140.09 o 
  -7   1   1     2200.53     2096.70     75.29 o 
  -5   1   1    19457.12    18899.83    446.13 o 
  -3   1   1      752.72      717.97     21.31 o 
  -1   1   1       12.40       24.34      7.97 o 
   1   1   1    11164.18    10089.55    256.19 o 
   3   1   1    29566.82    29044.71    787.07 o 
   5   1   1    16142.01    16793.31    504.38 o 
   7   1   1    15419.15    16875.10    403.46 o 
   9   1   1    11223.73    11904.23    301.04 o 
  11   1   1       47.50       46.14     17.09 o 
  13   1   1     5776.92     5826.19    148.77 o 
  15   1   1     1401.43     1421.05     52.98 o 
  17   1   1       23.40      -15.64     26.39 o 
  19   1   1     8758.85     9271.84    233.93 o 
  21   1   1     4044.18     4000.06    119.43 o 
  23   1   1       12.61       99.09     44.06 o 
  25   1   1     1155.67     1248.79     78.10 o 
  27   1   1     1193.23     1261.97     97.17 o 
  29   1   1      645.88      617.52     89.03 o 
  31   1   1     1463.45     1611.84    122.04 o 
  33   1   1     1007.49     1003.00    136.54 o 
  35   1   1       90.75     -128.14    128.14 o 
  37   1   1      566.08      385.65    177.93 o 
  39   1   1        0.78      -73.02    196.28 o 
 -40   2   1     1312.58     1276.84    272.26 o 
 -38   2   1     3266.44     3720.28    680.79 o 
 -36   2   1       68.75      237.85    153.65 o 
 -34   2   1     2601.76     2740.21    257.62 o 
 -32   2   1     2086.44     2398.86    142.90 o 
 -30   2   1        2.65       85.98     77.18 o 
 -28   2   1     4447.66     4803.92    209.54 o 
 -26   2   1     5178.86     5376.94    202.24 o 
 -24   2   1      591.26      528.74     55.14 o 
 -22   2   1     2393.09     2406.64     87.24 o 
 -20   2   1     9882.52     9792.34    265.12 o 
 -18   2   1     1593.78     1589.05     61.41 o 
 -16   2   1     6232.59     6443.27    164.19 o 
 -14   2   1    27791.14    27256.22    651.03 o 
 -12   2   1    10435.68     9715.81    280.71 o 
 -10   2   1     1562.81     1216.75     63.07 o 
  -8   2   1    16771.79    14715.04    463.01 o 
  -6   2   1    10744.99     9821.98    254.92 o 
  -4   2   1    11212.22     9842.79    254.79 o 
  -2   2   1    42641.58    37270.31    878.36 o 
   0   2   1       63.30       44.66      9.82 o 
   2   2   1    21963.39    20431.85    566.29 o 
   4   2   1    44992.99    41484.04   1148.68 o 
   6   2   1    26441.40    24739.76    670.46 o 
   8   2   1     4068.27     4176.12    133.01 o 
  10   2   1    19199.33    18956.45    520.78 o 
  12   2   1     5307.12     5162.35    144.01 o 
  14   2   1     4209.58     4402.62    116.97 o 
  16   2   1     9563.63    10129.46    286.82 o 
  18   2   1    16563.94    16338.10    417.57 o 
  20   2   1     2600.40     2781.05     89.82 o 
  22   2   1     8136.67     7941.02    247.37 o 
  24   2   1     8398.67     8440.42    264.25 o 
  26   2   1       88.93       43.50     66.78 o 
  28   2   1     4651.42     4668.73    193.05 o 
  30   2   1     5145.42     5154.47    291.87 o 
  32   2   1     1034.05     1222.91    135.97 o 
  34   2   1     1013.15      832.54    144.06 o 
  36   2   1     1966.15     1798.61    337.48 o 
  38   2   1      425.82      213.56    198.18 o 
 -39   3   1       46.76       46.28    169.60 o 
 -37   3   1     1977.90     1734.05    182.54 o 
 -35   3   1     3999.54     4209.25    390.79 o 
 -33   3   1      116.86       76.34    115.11 o 
 -31   3   1     7259.79     7450.52    384.66 o 
 -29   3   1     6406.68     6538.84    274.73 o 
 -27   3   1       93.44       40.63     68.87 o 
 -25   3   1     3373.72     3282.02    129.34 o 
 -23   3   1     9542.09     9915.60    301.46 o 
 -21   3   1      122.26      110.09     43.37 o 
 -19   3   1    23635.58    23806.62    622.67 o 
 -17   3   1    18478.14    18298.82    481.65 o 
 -15   3   1     1899.94     1824.39     74.45 o 
 -13   3   1     1383.37     1231.73     65.39 o 
 -11   3   1    27031.44    25313.11    653.07 o 
  -9   3   1    14017.95    13756.80    360.65 o 
  -7   3   1    17128.03    14729.16    381.19 o 
  -5   3   1    77813.95    72688.45   1851.14 o 
  -3   3   1      773.18      531.71     25.08 o 
  -1   3   1    54030.15    48387.52   1141.15 o 
   1   3   1    42607.54    38906.51    917.80 o 
   3   3   1    13337.84    12272.35    347.78 o 
   5   3   1     4899.52     4122.53    125.73 o 
   7   3   1     5091.11     4008.18    125.28 o 
   9   3   1       86.38        9.20     24.24 o 
  11   3   1     2492.07     2180.14     92.63 o 
  13   3   1    25453.28    23290.09    656.37 o 
  15   3   1     8276.61     8506.21    232.21 o 
  17   3   1       98.20       83.24     50.18 o 
  19   3   1     4753.15     4765.13    144.89 o 
  21   3   1      528.97      581.10     56.49 o 
  23   3   1     2076.34     2028.22     97.47 o 
  25   3   1     7803.15     7678.33    275.53 o 
  27   3   1     9557.31     9400.75    376.08 o 
  29   3   1        2.96       58.11     99.23 o 
  31   3   1     4137.05     3987.01    220.06 o 
  33   3   1     3296.87     2976.14    200.45 o 
  35   3   1       84.66     -114.29    141.61 o 
  37   3   1     3268.94     3577.52    467.90 o 
 -38   4   1     3428.47     4073.48    420.50 o 
 -36   4   1        9.54      227.06    145.53 o 
 -34   4   1      658.25      503.81    159.79 o 
 -32   4   1     6205.93     5922.85    328.85 o 
 -30   4   1       13.63       94.39    102.24 o 
 -28   4   1     8001.79     8100.32    385.34 o 
 -26   4   1    12415.94    12239.78    411.04 o 
 -24   4   1      592.46      616.10     64.68 o 
 -22   4   1     2633.95     2562.11    106.74 o 
 -20   4   1     1883.33     1597.68     80.64 o 
 -18   4   1     5457.07     5088.32    166.61 o 
 -16   4   1     6836.72     6500.01    184.83 o 
 -14   4   1    29869.57    28581.04    741.13 o 
 -12   4   1    14813.02    13619.37    360.84 o 
 -10   4   1    12880.20    12462.95    330.39 o 
  -8   4   1    22089.67    19029.28    495.51 o 
  -6   4   1     1282.86     1912.72     65.53 o 
  -4   4   1    11663.21     9580.71    234.72 o 
  -2   4   1    78189.22    70742.77   1666.30 o 
   0   4   1    19725.09    18073.19    432.39 o 
   2   4   1     4178.89     3636.32    103.52 o 
   4   4   1    37854.52    34371.17    958.65 o 
   6   4   1    23048.54    21942.45    619.77 o 
   8   4   1      294.78      453.39     38.60 o 
  10   4   1    38431.18    37259.30   1040.79 o 
  12   4   1     8354.50     8002.42    240.27 o 
  14   4   1      549.40      496.75     38.95 o 
  16   4   1    17678.63    16667.99    439.15 o 
  18   4   1    14098.25    14050.55    411.09 o 
  20   4   1      555.29      511.25     65.08 o 
  22   4   1      605.59      631.89     77.28 o 
  24   4   1    14363.52    13851.35    457.70 o 
  26   4   1      268.91      201.93     80.54 o 
  28   4   1     7437.98     7418.17    318.87 o 
  30   4   1     9362.92     9171.72    466.18 o 
  32   4   1      107.97      299.67    129.06 o 
  34   4   1     4158.21     3913.57    301.70 o 
  36   4   1      834.52      482.76    168.96 o 
 -37   5   1     3586.18     3825.40    365.04 o 
 -35   5   1     3870.21     4065.76    445.50 o 
 -33   5   1       80.53      171.39    127.58 o 
 -31   5   1     9998.98     9579.04    400.13 o 
 -29   5   1     8714.75     8654.58    508.38 o 
 -27   5   1       57.26       16.28     82.12 o 
 -25   5   1    12327.72    11896.57    399.50 o 
 -23   5   1    13386.90    12999.82    446.60 o 
 -21   5   1        4.35       85.41     61.53 o 
 -19   5   1    12113.43    11553.70    379.72 o 
 -17   5   1    20251.51    19300.11    506.74 o 
 -15   5   1     2873.65     2707.85    106.97 o 
 -13   5   1     4990.26     4388.90    134.78 o 
 -11   5   1    44932.29    42566.27   1094.54 o 
  -9   5   1    13457.86    12523.57    334.28 o 
  -7   5   1    23628.65    22697.77    591.07 o 
  -5   5   1    69076.78    64768.95   1657.17 o 
  -3   5   1    14325.31    12963.63    315.71 o 
  -1   5   1    19575.95    17636.72    459.79 o 
   1   5   1    55463.79    49588.51   1174.16 o 
   3   5   1    24930.94    22957.45    646.28 o 
   5   5   1     6661.17     6384.00    195.24 o 
   7   5   1    23352.99    21695.02    616.03 o 
   9   5   1     9871.06     9225.35    275.31 o 
  11   5   1     1636.32     1602.52     76.06 o 
  13   5   1    31707.93    30044.01    908.11 o 
  15   5   1    17923.47    16724.42    481.87 o 
  17   5   1      266.57      250.87     54.90 o 
  19   5   1    22086.93    21296.49    655.02 o 
  21   5   1     8431.47     7716.59    274.10 o 
  23   5   1       31.05      -71.92     71.92 o 
  25   5   1     7535.38     7763.77    308.13 o 
  27   5   1     9201.67     8775.75    318.88 o 
  29   5   1       26.40       36.46    111.24 o 
  31   5   1     6933.55     7181.64    554.71 o 
  33   5   1     6563.04     6367.99    449.61 o 
  35   5   1        9.96     -153.91    153.91 o 
 -36   6   1        0.72        2.84    382.88 o 
 -34   6   1     3349.88     3748.45    264.48 o 
 -32   6   1     4405.24     4143.66    371.97 o 
 -30   6   1        5.50      -43.35    113.05 o 
 -28   6   1     4627.53     4319.95    249.67 o 
 -26   6   1     9009.18     8507.97    345.68 o 
 -24   6   1      197.69      198.79     80.73 o 
 -22   6   1     5032.84     4774.16    254.40 o 
 -20   6   1     9699.37     9551.33    355.68 o 
 -18   6   1     6343.53     5689.95    211.93 o 
 -16   6   1     3797.14     3429.63    158.59 o 
 -14   6   1    18098.94    16770.85    535.97 o 
 -12   6   1     6220.14     5979.55    192.98 o 
 -10   6   1     4360.64     3929.27    126.01 o 
  -8   6   1    25143.38    24953.96    648.20 o 
  -6   6   1     5333.30     4724.58    141.80 o 
  -4   6   1     5100.65     4846.40    131.74 o 
  -2   6   1    36023.37    34256.29    816.66 o 
   0   6   1     7425.45     6768.83    190.05 o 
   2   6   1     3720.11     3346.41     97.96 o 
   4   6   1     8454.47     8065.56    243.78 o 
   6   6   1     3741.35     3492.60    124.53 o 
   8   6   1     1478.23     1291.58     77.10 o 
  10   6   1    13952.70    14545.26    424.89 o 
  12   6   1     4797.56     4940.27    165.88 o 
  14   6   1     3522.84     3070.08    121.44 o 
  16   6   1    12266.84    11380.60    341.46 o 
  18   6   1     9148.48     8905.08    347.20 o 
  20   6   1      399.04      235.24     73.12 o 
  22   6   1     2959.79     2709.29    141.35 o 
  24   6   1    11668.31    11150.63    416.72 o 
  26   6   1      250.26      231.28     93.95 o 
  28   6   1     5532.75     4972.32    219.80 o 
  30   6   1     3630.40     3151.57    269.09 o 
  32   6   1      188.94       92.13    142.33 o 
  34   6   1     2543.08     2755.76    418.80 o 
 -33   7   1        0.18      158.02    152.62 o 
 -31   7   1     3549.23     3068.86    411.59 o 
 -29   7   1     3539.21     3577.26    436.96 o 
 -27   7   1       26.96     -101.25    101.25 o 
 -25   7   1     1465.98     1307.29    116.67 o 
 -23   7   1     2617.00     2445.21    138.24 o 
 -21   7   1      202.30        9.23     76.32 o 
 -19   7   1      718.29      678.35     82.87 o 
 -17   7   1      791.07      790.54     82.42 o 
 -15   7   1      128.02      143.76     59.36 o 
 -13   7   1        3.15       -3.14     52.01 o 
 -11   7   1    10171.09     9100.81    279.95 o 
  -9   7   1     1674.35     1625.19     99.55 o 
  -7   7   1     2673.32     2697.04    109.25 o 
  -5   7   1    10004.83     9721.64    270.08 o 
  -3   7   1      302.04      222.40     37.53 o 
  -1   7   1    10764.11    10631.83    266.18 o 
   1   7   1      694.28      682.40     49.35 o 
   3   7   1     7981.85     7581.23    236.38 o 
   5   7   1      354.53      320.80     50.19 o 
   7   7   1      618.69      651.15     59.23 o 
   9   7   1        7.94      -47.86     47.86 o 
  11   7   1     7339.76     6944.06    242.17 o 
  13   7   1    13070.86    12198.66    369.09 o 
  15   7   1      845.44      870.24     77.73 o 
  17   7   1        5.01      -59.13     69.98 o 
  19   7   1     5241.70     4807.48    216.83 o 
  21   7   1     2010.11     1826.34    119.16 o 
  23   7   1        1.88      -27.73     89.65 o 
  25   7   1      810.53      488.40    106.54 o 
  27   7   1     1006.61      536.38    120.36 o 
  29   7   1       64.14       95.73    134.40 o 
  31   7   1     2361.90     1947.07    321.91 o 
  33   7   1     1441.19      497.27    429.20 o 
 -30   8   1       22.78      -48.77    142.47 o 
 -28   8   1     1646.51     1619.56    179.82 o 
 -26   8   1     1318.26      934.26    123.93 o 
 -24   8   1       22.93       -8.36    100.01 o 
 -22   8   1      195.28      -23.01     92.00 o 
 -20   8   1        5.91      -83.26     83.26 o 
 -18   8   1      214.10      184.63     83.53 o 
 -16   8   1       43.08       -5.67     74.16 o 
 -14   8   1     1233.04     1087.59     84.45 o 
 -12   8   1     3639.35     2995.20    142.41 o 
 -10   8   1      519.76      500.09     65.40 o 
  -8   8   1     2491.21     2309.88    106.89 o 
  -6   8   1       50.66       -8.47     50.85 o 
  -4   8   1     2188.06     1987.29    108.07 o 
  -2   8   1     7231.82     7357.08    258.88 o 
   0   8   1     4835.37     4631.01    164.04 o 
   2   8   1     4053.56     3740.97    141.24 o 
   4   8   1      652.37      706.91     66.40 o 
   6   8   1      236.80      233.94     57.33 o 
   8   8   1       94.66       18.00     56.19 o 
  10   8   1     2084.35     2050.55    105.32 o 
  12   8   1      863.70      857.32     80.26 o 
  14   8   1      449.92      422.33     73.31 o 
  16   8   1     1249.76     1450.43    110.15 o 
  18   8   1     1807.04     1705.52    119.83 o 
  20   8   1        8.95       -3.14     90.01 o 
  22   8   1      263.53      194.43    100.02 o 
  24   8   1      411.33      354.77    113.60 o 
  26   8   1      248.66      130.92    116.98 o 
  28   8   1     1075.44      959.75    142.07 o 
  30   8   1      475.01      189.07    340.33 o 
 -29   9   1      231.80      328.68    202.45 o 
 -27   9   1      104.67      -48.27    132.73 o 
 -25   9   1        0.12       45.01    120.41 o 
 -23   9   1      133.93      224.56    110.38 o 
 -21   9   1      311.26      136.10    104.19 o 
 -19   9   1       37.19      -49.94     89.61 o 
 -17   9   1        2.51        1.82     86.35 o 
 -15   9   1      121.10       95.68     81.12 o 
 -13   9   1      355.92      331.54     76.33 o 
 -11   9   1      200.39       72.50     76.94 o 
  -9   9   1        2.09      -59.01     72.30 o 
  -7   9   1      721.92      638.91     84.17 o 
  -5   9   1     2175.21     2110.64    135.41 o 
  -3   9   1       72.76      -74.70     74.70 o 
  -1   9   1     2204.10     2107.97    153.45 o 
   1   9   1     1231.14     1193.99    124.04 o 
   3   9   1     1032.14     1097.72     95.67 o 
   5   9   1      253.52      147.06     85.13 o 
   7   9   1       59.21        6.29     67.78 o 
   9   9   1       16.65      -21.12     68.35 o 
  11   9   1      407.62      252.96     75.58 o 
  13   9   1     1494.58     1566.74    105.90 o 
  15   9   1       59.30       -8.86     85.42 o 
  17   9   1       91.39       55.72     91.59 o 
  19   9   1      241.02       71.41    111.51 o 
  21   9   1      411.93      185.18    110.56 o 
  23   9   1      130.53      179.66    118.23 o 
  25   9   1        7.79       18.86    131.70 o 
  27   9   1        5.09      -28.05    187.60 o 
  29   9   1      186.52      384.77    432.98 o 
 -26  10   1       17.22       51.24    237.06 o 
 -24  10   1       95.99      -26.30    129.94 o 
 -22  10   1       11.10     -119.33    119.33 o 
 -20  10   1      474.82      409.91    131.07 o 
 -18  10   1      270.20      400.46    120.79 o 
 -16  10   1      788.86      818.08    143.51 o 
 -14  10   1     1353.67     1663.70    145.20 o 
 -12  10   1        8.45       41.68     93.43 o 
 -10  10   1        0.54      -86.23     86.23 o 
  -8  10   1       15.92      -44.57     95.95 o 
  -6  10   1      476.86      530.29    109.79 o 
  -4  10   1       16.52      -92.25     93.57 o 
  -2  10   1      392.68      315.85    101.40 o 
   0  10   1      364.09      331.57    103.85 o 
   2  10   1      512.50      347.50    104.59 o 
   4  10   1     1879.84     1852.04    195.54 o 
   6  10   1     1363.44     1340.90    133.42 o 
   8  10   1      536.59      529.10    100.31 o 
  10  10   1      821.72      984.43    121.00 o 
  12  10   1      576.75      313.69     99.94 o 
  14  10   1      236.98      233.88    102.04 o 
  16  10   1       89.97      159.38    107.50 o 
  18  10   1      924.35      965.01    130.47 o 
  20  10   1      257.00      375.92    124.58 o 
  22  10   1     2394.42     2684.63    243.17 o 
  24  10   1      213.93       54.14    187.58 o 
 -21  11   1      234.07      456.62    325.21 o 
 -19  11   1     3440.90     4120.29    252.95 o 
 -17  11   1      971.92     1264.28    160.62 o 
 -15  11   1      101.95       79.75    127.69 o 
 -13  11   1     1877.26     1892.23    198.04 o 
 -11  11   1     1726.94     1894.41    263.76 o 
  -9  11   1      760.79      470.93    126.38 o 
  -7  11   1      451.72      288.75    121.47 o 
  -5  11   1     4382.09     4634.66    309.75 o 
  -3  11   1      500.00      458.87    126.60 o 
  -1  11   1     1059.30      956.07    141.46 o 
   1  11   1     3684.68     3873.41    230.53 o 
   3  11   1      643.56      473.91    130.29 o 
   5  11   1      575.98      401.36    129.26 o 
   7  11   1     2663.19     2997.77    203.22 o 
   9  11   1      850.78      993.14    146.75 o 
  11  11   1      158.76      -18.49    129.94 o 
  13  11   1      624.48      585.80    137.90 o 
  15  11   1     1158.52     1183.92    160.65 o 
  17  11   1       67.93     -101.85    144.63 o 
  19  11   1      475.25      520.30    206.80 o 
 -12  12   1       34.26      -31.60    179.90 o 
 -10  12   1     1668.78     1869.49    214.87 o 
  -8  12   1     3051.23     3314.71    234.34 o 
  -6  12   1      695.59      813.78    237.02 o 
  -4  12   1      312.52       65.88    146.91 o 
  -2  12   1     2208.02     2266.80    200.22 o 
   0  12   1      963.40      812.04    160.55 o 
   2  12   1      671.43      485.00    152.27 o 
   4  12   1     2223.32     2125.41    196.43 o 
   6  12   1     1270.66     1118.56    170.34 o 
   8  12   1      148.46      122.26    153.28 o 
  10  12   1     2067.71     2430.48    241.44 o 
  12  12   1      904.50      419.75    259.98 o 
 -40   0   2    11451.19    11714.12   1138.23 o 
 -38   0   2      306.85       84.08    406.04 o 
 -36   0   2     8232.89     9356.65   1597.68 o 
 -34   0   2     5437.97     5825.72    675.94 o 
 -32   0   2      636.93      664.23    146.38 o 
 -30   0   2    12139.19    13852.37    582.90 o 
 -28   0   2    26048.40    27485.02   1105.11 o 
 -26   0   2     4772.10     4661.18    235.42 o 
 -24   0   2     6182.32     6107.52    275.67 o 
 -22   0   2    19936.02    20722.56    921.39 o 
 -20   0   2      142.13      128.83     47.21 o 
 -18   0   2     9245.25     9676.96    399.09 o 
 -16   0   2    58501.84    61123.68   4374.89 o 
 -14   0   2      357.97      208.12     42.82 o 
 -12   0   2    62255.22    60746.73   2375.23 o 
 -10   0   2    84203.55    83155.04   3674.64 o 
  -8   0   2    59910.34    59484.13   2304.13 o 
  -6   0   2    74524.37    78461.44   3036.89 o 
  -4   0   2    52194.98    54304.63   2123.95 o 
  -2   0   2    91323.76   103695.95   3810.28 o 
   0   0   2    14492.29    14024.96    571.22 o 
   2   0   2   118231.37   128092.17   4713.13 o 
   4   0   2     1452.39     1207.68    108.21 o 
   6   0   2     1962.27     1935.87    139.32 o 
   8   0   2    60028.99    68854.02   4580.45 o 
  10   0   2     5147.40     4763.52    172.75 o 
  12   0   2      325.23      388.53     55.12 o 
  14   0   2    32939.90    36321.09   1622.97 o 
  16   0   2    81515.91    90751.64   3829.82 o 
  18   0   2     3691.78     3927.79    160.04 o 
  20   0   2     7424.67     8130.95    299.52 o 
  22   0   2    17061.28    18746.49    792.93 o 
  24   0   2       39.87      140.89     81.93 o 
  26   0   2    19359.38    19947.27    818.07 o 
  28   0   2    12019.56    12071.69    519.36 o 
  30   0   2      100.65     -138.55    138.55 o 
  32   0   2     6140.31     6663.90    430.89 o 
  34   0   2     6462.29     6710.25    449.96 o 
  36   0   2      999.04      989.82    231.36 o 
  38   0   2      902.85      725.10    412.18 o 
 -41   1   2       92.23      -64.74    197.69 o 
 -39   1   2      998.80      978.54    164.16 o 
 -37   1   2     5239.09     5744.79    566.96 o 
 -35   1   2      967.82      978.08    116.97 o 
 -33   1   2     8710.45     9749.00    347.59 o 
 -31   1   2     6446.53     7244.14    273.71 o 
 -29   1   2       79.52      -38.56     69.04 o 
 -27   1   2     4254.18     4686.54    163.09 o 
 -25   1   2     8093.95     8796.70    266.73 o 
 -23   1   2     7785.26     7082.66    217.54 o 
 -21   1   2     3679.20     3453.56    118.19 o 
 -19   1   2    15746.64    15593.08    445.08 o 
 -17   1   2     1831.29     1795.00     63.87 o 
 -15   1   2    37218.68    38404.57    979.24 o 
 -13   1   2    82903.63    85157.98   2157.10 o 
 -11   1   2    16205.77    16241.87    417.63 o 
  -9   1   2    24065.55    22375.27    594.89 o 
  -7   1   2    61726.98    57581.62   1533.32 o 
  -5   1   2    52318.51    49745.80   1227.52 o 
  -3   1   2     9227.28     9199.39    230.42 o 
  -1   1   2   180038.80   180487.39   4192.16 o 
   1   1   2   101713.75   102022.59   2781.09 o 
   3   1   2     3214.19     3403.06    127.29 o 
   5   1   2    33244.29    33429.39    827.05 o 
   7   1   2       65.25       35.06     15.11 o 
   9   1   2    10523.00    11551.97    280.32 o 
  11   1   2    41191.96    43025.41   1067.96 o 
  13   1   2    39174.41    43406.80   1083.81 o 
  15   1   2     7033.05     7972.46    202.36 o 
  17   1   2    12551.05    13696.00    336.76 o 
  19   1   2    25039.80    26680.23    710.44 o 
  21   1   2     1958.36     1836.33     75.02 o 
  23   1   2    11816.42    11988.83    327.61 o 
  25   1   2     4880.34     4770.06    198.22 o 
  27   1   2     1366.24     1327.62    102.33 o 
  29   1   2     9613.75    10155.27    357.69 o 
  31   1   2     6238.47     6580.87    298.25 o 
  33   1   2      186.43      230.38    152.38 o 
  35   1   2     1010.25      913.48    189.46 o 
  37   1   2     4117.17     3921.37    402.05 o 
  39   1   2       28.49       84.14    360.19 o 
 -40   2   2      168.14       10.59    189.46 o 
 -38   2   2       29.11     -138.32    138.32 o 
 -36   2   2     3334.93     3338.73    263.54 o 
 -34   2   2     1004.07     1071.24    162.43 o 
 -32   2   2        2.00      -41.55     86.07 o 
 -30   2   2     6646.29     6959.83    306.11 o 
 -28   2   2     4327.36     4584.24    185.41 o 
 -26   2   2        0.61      -41.74     55.91 o 
 -24   2   2     1241.50     1343.11     71.87 o 
 -22   2   2     7927.83     7983.28    221.91 o 
 -20   2   2     3154.31     3128.28    132.33 o 
 -18   2   2        8.02       38.67     32.02 o 
 -16   2   2    15876.79    15213.57    397.92 o 
 -14   2   2      677.36      698.75     36.04 o 
 -12   2   2     8652.13     7668.50    253.44 o 
 -10   2   2    27322.89    24701.68    636.07 o 
  -8   2   2    12035.47    10480.22    278.86 o 
  -6   2   2     1606.40     1432.00     42.79 o 
  -4   2   2    19474.93    17342.39    411.14 o 
  -2   2   2     4176.79     3198.41     86.66 o 
   0   2   2    15086.16    14056.77    357.88 o 
   2   2   2     9822.45     8705.56    247.22 o 
   4   2   2     5013.75     5982.18    174.39 o 
   6   2   2    20321.43    21263.19    550.08 o 
   8   2   2    11413.44    10972.73    315.13 o 
  10   2   2      157.19      105.11     19.20 o 
  12   2   2     7367.07     8321.36    217.37 o 
  14   2   2    19745.21    20597.91    496.96 o 
  16   2   2    16138.42    16616.42    405.44 o 
  18   2   2     1514.27     1592.53     62.82 o 
  20   2   2     6482.05     6677.17    178.97 o 
  22   2   2     5770.76     5752.86    191.47 o 
  24   2   2      207.68      121.64     74.69 o 
  26   2   2     3486.52     3466.76    159.49 o 
  28   2   2     2209.45     2596.34    156.99 o 
  30   2   2       75.33      -90.06    104.32 o 
  32   2   2     5834.08     6097.79    290.98 o 
  34   2   2     1315.54     1585.51    306.24 o 
  36   2   2      557.90      418.02    319.80 o 
  38   2   2      234.37     -138.41    258.18 o 
 -39   3   2      301.59       68.30    162.28 o 
 -37   3   2     3983.00     3907.27    242.72 o 
 -35   3   2      575.57      657.86    159.48 o 
 -33   3   2     4795.84     5240.79    368.56 o 
 -31   3   2      993.59     1102.69    105.47 o 
 -29   3   2       53.01       27.99     75.11 o 
 -27   3   2     3613.26     3674.45    210.89 o 
 -25   3   2     2928.51     3106.40    122.67 o 
 -23   3   2    13419.65    13410.90    438.10 o 
 -21   3   2     4370.14     4099.65    141.38 o 
 -19   3   2    20261.67    20066.61    574.90 o 
 -17   3   2      235.39      270.28     38.55 o 
 -15   3   2     3184.64     3024.73     95.84 o 
 -13   3   2    15590.72    14561.38    382.25 o 
 -11   3   2     1092.58      876.89     40.99 o 
  -9   3   2       20.53      -19.36     19.36 o 
  -7   3   2    22298.64    20525.86    531.21 o 
  -5   3   2    19115.31    17950.52    428.53 o 
  -3   3   2     2880.45     2562.20     69.72 o 
  -1   3   2    15669.50    13948.45    335.82 o 
   1   3   2     6713.37     6239.50    165.77 o 
   3   3   2      254.12      200.62     23.68 o 
   5   3   2    19631.26    18690.24    521.59 o 
   7   3   2     1247.72     1017.41     59.78 o 
   9   3   2    12491.34    14242.72    407.77 o 
  11   3   2     5692.49     5521.38    156.03 o 
  13   3   2     6098.01     6335.83    177.22 o 
  15   3   2      115.20      138.50     31.13 o 
  17   3   2     3716.90     3825.78    119.81 o 
  19   3   2    27932.68    29364.37    833.75 o 
  21   3   2     2251.60     2142.73     99.96 o 
  23   3   2    14868.75    15079.26    497.03 o 
  25   3   2     1293.08     1191.39     99.13 o 
  27   3   2      179.61       60.99     96.40 o 
  29   3   2     3245.77     2891.58    183.79 o 
  31   3   2     1379.78     1428.77    148.90 o 
  33   3   2      765.73      549.76    165.65 o 
  35   3   2      129.41       25.13    247.28 o 
  37   3   2     3132.82     2823.96    280.27 o 
 -38   4   2      430.42      468.53    164.32 o 
 -36   4   2      328.81      269.13    194.17 o 
 -34   4   2       45.26      -24.47    124.96 o 
 -32   4   2      921.82      952.58    129.76 o 
 -30   4   2     1348.67     1309.93    183.67 o 
 -28   4   2     1693.88     1370.61    122.47 o 
 -26   4   2      252.05      240.98     64.55 o 
 -24   4   2       51.67       10.38     61.93 o 
 -22   4   2     1275.47     1281.54     75.12 o 
 -20   4   2      534.17      433.66     53.27 o 
 -18   4   2     3269.79     3097.94    106.13 o 
 -16   4   2     3996.50     3789.83    118.51 o 
 -14   4   2      141.42      101.99     32.34 o 
 -12   4   2     2363.86     2184.45     88.18 o 
 -10   4   2      750.88      598.28     38.24 o 
  -8   4   2       26.35      -11.07     23.25 o 
  -6   4   2     6891.85     6870.61    172.76 o 
  -4   4   2     9740.16     9133.25    225.13 o 
  -2   4   2     8866.26     8448.27    208.45 o 
   0   4   2        7.43      -14.19     24.81 o 
   2   4   2     6879.42     6309.85    170.63 o 
   4   4   2     3789.22     3632.21    118.21 o 
   6   4   2      751.76      816.45     46.98 o 
   8   4   2      165.83       82.92     33.11 o 
  10   4   2      168.59      224.71     37.91 o 
  12   4   2       38.17       16.30     36.07 o 
  14   4   2     1513.45     1510.98     85.06 o 
  16   4   2     5911.51     5806.72    197.14 o 
  18   4   2     3656.08     3592.16    131.18 o 
  20   4   2      191.18      165.99     51.21 o 
  22   4   2      798.33      706.25     81.89 o 
  24   4   2      773.96      856.67     91.68 o 
  26   4   2     1385.28     1258.86    146.12 o 
  28   4   2      421.82      223.69    110.06 o 
  30   4   2        6.03      -47.71    138.22 o 
  32   4   2        2.17      -59.23    131.47 o 
  34   4   2        2.53       81.12    150.08 o 
  36   4   2       51.24      154.14    208.77 o 
 -37   5   2        3.39      -88.04    177.45 o 
 -35   5   2       59.34       43.82    139.38 o 
 -33   5   2     1263.86     1136.18    204.23 o 
 -31   5   2        0.25       -5.21    108.75 o 
 -29   5   2      123.33      112.53    100.06 o 
 -27   5   2       64.28       78.36    102.58 o 
 -25   5   2      290.90      233.68     76.07 o 
 -23   5   2      525.58      515.72     73.80 o 
 -21   5   2     2994.28     2807.19    133.95 o 
 -19   5   2     3715.44     3434.78    128.20 o 
 -17   5   2      395.42      319.37     45.41 o 
 -15   5   2       14.62       15.26     37.65 o 
 -13   5   2     2391.23     2087.44     89.26 o 
 -11   5   2      998.48      898.11     50.47 o 
  -9   5   2       78.92       38.59     39.30 o 
  -7   5   2      557.00      533.46     41.34 o 
  -5   5   2      400.12      380.14     29.77 o 
  -3   5   2        3.27       16.11     21.09 o 
  -1   5   2       85.85       60.13     22.36 o 
   1   5   2      158.85      189.67     26.44 o 
   3   5   2        4.55      -28.52     28.52 o 
   5   5   2     1692.40     1673.91     74.46 o 
   7   5   2     1629.30     1608.91     74.65 o 
   9   5   2       21.13      -11.38     38.03 o 
  11   5   2      405.71      436.77     50.75 o 
  13   5   2     1082.29      942.81     95.87 o 
  15   5   2       12.63      -14.01     49.12 o 
  17   5   2      162.10      114.86     48.12 o 
  19   5   2     2807.70     2639.48    146.28 o 
  21   5   2      296.09      325.92    117.87 o 
  23   5   2      493.71      476.53     85.07 o 
  25   5   2      797.71      585.12     96.47 o 
  27   5   2      123.36      170.15     98.08 o 
  29   5   2       41.69       33.06    116.01 o 
  31   5   2        0.85      140.54    131.04 o 
  33   5   2      853.27      790.91    164.89 o 
  35   5   2       59.30      -80.99    262.80 o 
 -36   6   2      808.25      566.41    215.44 o 
 -34   6   2     1224.11      920.66    316.98 o 
 -32   6   2       52.50       87.29    126.06 o 
 -30   6   2     3109.98     3026.68    256.38 o 
 -28   6   2     1888.59     1663.93    141.18 o 
 -26   6   2      106.77       -5.48     83.59 o 
 -24   6   2     2630.86     2306.22    131.31 o 
 -22   6   2     1320.57     1189.25     94.20 o 
 -20   6   2      204.19      234.51     67.00 o 
 -18   6   2     3023.69     2748.64    126.52 o 
 -16   6   2     2597.60     2487.61    105.91 o 
 -14   6   2     1580.64     1381.53     77.82 o 
 -12   6   2      234.49      254.06     44.65 o 
 -10   6   2    10490.55     9799.93    269.55 o 
  -8   6   2     3186.96     2835.74     97.88 o 
  -6   6   2      628.66      598.02     45.26 o 
  -4   6   2     7028.89     6381.49    166.62 o 
  -2   6   2     1646.72     1518.59     58.60 o 
   0   6   2     1999.06     1848.82     66.21 o 
   2   6   2      171.76      150.27     32.64 o 
   4   6   2     4195.10     3950.98    136.00 o 
   6   6   2      259.94      180.81     43.57 o 
   8   6   2     4883.24     4825.16    163.96 o 
  10   6   2     5228.55     5047.96    170.95 o 
  12   6   2      162.35       75.62     52.26 o 
  14   6   2     3385.10     3091.77    126.72 o 
  16   6   2     1060.51     1258.15     98.72 o 
  18   6   2       10.73       10.83     68.41 o 
  20   6   2     2661.94     2528.78    157.40 o 
  22   6   2     2022.56     1877.93    120.31 o 
  24   6   2      419.82      304.42     92.87 o 
  26   6   2      287.70      183.43     99.45 o 
  28   6   2     2437.23     2065.97    150.20 o 
  30   6   2      943.84      707.93    207.54 o 
  32   6   2      555.93      474.18    160.79 o 
  34   6   2      948.62      734.55    432.04 o 
 -33   7   2     1958.02     1898.95    229.29 o 
 -31   7   2     2027.51     1599.56    303.71 o 
 -29   7   2       23.21       44.18    128.60 o 
 -27   7   2      877.25      719.77    111.13 o 
 -25   7   2     1437.93     1275.99    114.33 o 
 -23   7   2      198.45       85.32     83.62 o 
 -21   7   2      865.98      768.89     90.34 o 
 -19   7   2     6082.54     5538.78    210.98 o 
 -17   7   2      160.10      122.41     66.52 o 
 -15   7   2     4063.20     3979.01    147.16 o 
 -13   7   2    16258.41    15445.29    453.57 o 
 -11   7   2     6563.24     5538.87    187.36 o 
  -9   7   2     2612.98     2290.68    100.28 o 
  -7   7   2     7310.20     7059.06    205.02 o 
  -5   7   2     4486.05     4051.56    134.08 o 
  -3   7   2     9008.75     8646.11    226.44 o 
  -1   7   2    24380.45    23569.31    661.99 o 
   1   7   2     9637.44     8991.69    273.34 o 
   3   7   2      127.61       86.56     44.33 o 
   5   7   2    11809.54    11466.28    343.21 o 
   7   7   2     3659.84     3408.10    131.49 o 
   9   7   2        3.20      -50.50     50.50 o 
  11   7   2     9987.81     9316.74    311.07 o 
  13   7   2     8131.20     7464.54    243.01 o 
  15   7   2        7.62      -45.78     64.42 o 
  17   7   2     1747.73     1774.04    141.77 o 
  19   7   2     3437.36     3199.34    162.06 o 
  21   7   2       56.91      -84.73     84.73 o 
  23   7   2     2770.35     2663.93    166.37 o 
  25   7   2     2322.10     1942.45    182.99 o 
  27   7   2       38.48      -98.19    115.45 o 
  29   7   2     1548.66      942.36    265.40 o 
  31   7   2     1764.18     1335.68    303.94 o 
 -32   8   2       19.00     -224.75    224.75 o 
 -30   8   2     1339.27     1059.21    158.97 o 
 -28   8   2     3097.42     2994.02    198.06 o 
 -26   8   2      289.85      176.52    104.94 o 
 -24   8   2     3216.93     3166.11    223.50 o 
 -22   8   2     2831.00     2724.88    151.31 o 
 -20   8   2      142.32       31.93     84.17 o 
 -18   8   2     2665.82     2506.72    183.92 o 
 -16   8   2     7459.13     7288.36    267.00 o 
 -14   8   2     1456.33     1462.39     91.40 o 
 -12   8   2     3440.45     2802.06    123.29 o 
 -10   8   2     8779.68     8802.88    276.59 o 
  -8   8   2     2794.10     2673.58    128.24 o 
  -6   8   2     6466.92     6142.25    225.60 o 
  -4   8   2     9354.47     9327.20    317.70 o 
  -2   8   2     2470.32     2347.81    106.12 o 
   0   8   2     4362.55     4292.70    184.05 o 
   2   8   2    14547.16    14199.54    421.25 o 
   4   8   2     3502.25     3185.26    130.25 o 
   6   8   2       73.04       -1.23     56.30 o 
   8   8   2     7759.85     8139.41    262.92 o 
  10   8   2     2896.95     2803.27    127.41 o 
  12   8   2        5.65      -65.06     65.06 o 
  14   8   2     5248.62     5232.92    193.49 o 
  16   8   2     4358.62     3883.71    178.06 o 
  18   8   2      158.75      125.13     91.56 o 
  20   8   2     4807.45     4756.47    212.85 o 
  22   8   2     2942.44     2438.66    220.52 o 
  24   8   2        7.89       35.97    112.05 o 
  26   8   2     3759.64     3668.61    201.18 o 
  28   8   2     2981.67     2667.34    218.80 o 
  30   8   2        4.58      102.10    363.97 o 
 -29   9   2       13.64     -144.39    231.79 o 
 -27   9   2     2313.26     1984.99    165.57 o 
 -25   9   2     4718.50     4569.86    325.50 o 
 -23   9   2       63.28      -17.01    108.42 o 
 -21   9   2     2885.24     2668.57    301.12 o 
 -19   9   2     7491.47     7205.90    356.57 o 
 -17   9   2     1321.01     1281.43    111.21 o 
 -15   9   2     1808.61     2015.65    167.34 o 
 -13   9   2     8661.54     8963.35    424.69 o 
 -11   9   2     1833.61     1880.33    117.43 o 
  -9   9   2     3114.64     3252.24    155.76 o 
  -7   9   2     7947.18     8488.46    301.61 o 
  -5   9   2     1762.33     1672.19    129.06 o 
  -3   9   2     1889.12     1796.52    134.98 o 
  -1   9   2     8478.98     8272.92    343.16 o 
   1   9   2     3090.63     2946.94    172.31 o 
   3   9   2     1769.98     1725.70    112.59 o 
   5   9   2     9375.24     9781.99    324.67 o 
   7   9   2     5000.03     5255.95    193.50 o 
   9   9   2        6.49      -53.75     71.58 o 
  11   9   2     3406.59     3596.33    159.00 o 
  13   9   2     2953.37     2914.86    142.60 o 
  15   9   2       71.43      -46.45     89.34 o 
  17   9   2     5286.79     5441.08    234.57 o 
  19   9   2     7234.24     7120.99    340.76 o 
  21   9   2       55.90      102.19    115.10 o 
  23   9   2     3525.31     3461.47    199.30 o 
  25   9   2     5093.03     4997.11    449.54 o 
  27   9   2       36.54      254.56    257.45 o 
 -26  10   2       69.50       80.85    308.66 o 
 -24  10   2     3442.97     4544.50    546.79 o 
 -22  10   2     1734.93     1894.84    198.68 o 
 -20  10   2       35.14     -114.64    120.52 o 
 -18  10   2     1780.82     2197.58    195.56 o 
 -16  10   2    10303.65    11469.86    483.45 o 
 -14  10   2     3366.19     3388.32    241.35 o 
 -12  10   2      916.51      773.46    107.26 o 
 -10  10   2     7176.83     7767.74    290.31 o 
  -8  10   2     1069.13      947.32    119.41 o 
  -6  10   2     3170.77     3295.36    193.65 o 
  -4  10   2     7462.95     7434.05    395.58 o 
  -2  10   2     2628.38     2599.70    173.28 o 
   0  10   2     2768.27     2654.41    178.03 o 
   2  10   2    10215.65    10449.86    761.69 o 
   4  10   2     2220.26     2335.15    166.96 o 
   6  10   2       28.26        6.85    101.23 o 
   8  10   2     3021.68     2972.97    162.88 o 
  10  10   2     2756.01     2842.52    176.76 o 
  12  10   2      412.59      241.59     94.44 o 
  14  10   2     6834.10     6964.33    302.83 o 
  16  10   2     4850.41     4852.02    243.30 o 
  18  10   2      261.41      167.05    116.79 o 
  20  10   2     1852.69     1939.44    164.52 o 
  22  10   2     1435.36     1567.67    182.94 o 
  24  10   2      195.89     -141.81    308.19 o 
 -21  11   2      287.83      133.69    241.11 o 
 -19  11   2     5517.70     6805.60    422.87 o 
 -17  11   2      700.93      726.70    150.42 o 
 -15  11   2      810.10      717.40    162.24 o 
 -13  11   2     5265.61     5302.69    321.93 o 
 -11  11   2     2056.65     1854.63    174.39 o 
  -9  11   2        3.51     -119.52    119.52 o 
  -7  11   2     2872.02     2763.51    194.73 o 
  -5  11   2     1636.70     1626.68    197.31 o 
  -3  11   2     1944.02     1972.21    168.98 o 
  -1  11   2     6583.93     7012.82    337.17 o 
   1  11   2     2708.21     2761.21    197.33 o 
   3  11   2      269.84      135.11    121.36 o 
   5  11   2     5269.21     5549.87    286.95 o 
   7  11   2     1214.96      976.66    148.11 o 
   9  11   2      930.39      794.02    145.77 o 
  11  11   2     2488.81     2466.86    198.15 o 
  13  11   2     1768.90     2057.86    179.41 o 
  15  11   2      129.05      -23.86    141.50 o 
  17  11   2     2532.10     3240.62    349.36 o 
  19  11   2     4624.74     4462.16    546.43 o 
 -12  12   2      241.06      -62.47    180.68 o 
 -10  12   2      438.89      502.67    169.60 o 
  -8  12   2        1.02       50.36    143.91 o 
  -6  12   2      888.99      697.76    175.89 o 
  -4  12   2     1130.65     1048.97    167.40 o 
  -2  12   2      117.05      -90.27    144.28 o 
   0  12   2      438.25      359.41    153.14 o 
   2  12   2     1159.95     1394.65    178.38 o 
   4  12   2      548.96      543.87    160.72 o 
   6  12   2        5.18      -67.91    151.20 o 
   8  12   2      187.00       86.94    155.24 o 
  10  12   2       14.41      -62.26    210.40 o 
  12  12   2       90.50     -181.51    259.03 o 
 -43   1   3      448.19     1388.75    419.75 o 
 -41   1   3       12.11     -135.32    162.35 o 
 -39   1   3       18.96      -26.81    165.15 o 
 -37   1   3       35.78       11.29    122.10 o 
 -35   1   3     1070.27     1120.78    115.87 o 
 -33   1   3      703.68      726.67     98.20 o 
 -31   1   3       77.60       93.85     76.74 o 
 -29   1   3     3414.65     3495.62    142.83 o 
 -27   1   3     1845.57     1967.60     94.85 o 
 -25   1   3      234.46      200.64     48.77 o 
 -23   1   3     1370.39     1463.28     72.84 o 
 -21   1   3     7322.21     7572.25    227.69 o 
 -19   1   3     4417.98     4653.27    135.22 o 
 -17   1   3     2908.97     3107.63     95.46 o 
 -15   1   3     2177.28     1955.19     67.16 o 
 -13   1   3     2241.82     2259.48     72.22 o 
 -11   1   3     2166.00     2042.71     68.35 o 
  -9   1   3    30159.97    30234.85    760.96 o 
  -7   1   3     9387.52     9426.13    256.70 o 
  -5   1   3      890.87      980.38     43.64 o 
  -3   1   3    42231.84    44244.40   1180.08 o 
  -1   1   3    49629.38    54693.91   1349.11 o 
   1   1   3     2060.50     2132.80     58.40 o 
   3   1   3      712.11      861.56     31.72 o 
   5   1   3     7478.82     8370.35    259.23 o 
   7   1   3      530.92      687.17     29.60 o 
   9   1   3     4750.11     4822.68    125.03 o 
  11   1   3     6219.04     6954.72    176.21 o 
  13   1   3     6994.92     8291.49    209.89 o 
  15   1   3     4195.66     4475.16    124.38 o 
  17   1   3     2497.44     2563.49    100.77 o 
  19   1   3     1949.72     2074.97     79.92 o 
  21   1   3      121.82       67.30     45.15 o 
  23   1   3     2736.75     2922.63    113.38 o 
  25   1   3      736.28      779.62     87.18 o 
  27   1   3       72.23       54.79     83.59 o 
  29   1   3     1000.49      770.88    105.34 o 
  31   1   3      485.85      263.91    176.74 o 
  33   1   3       86.23       -0.38    159.23 o 
  35   1   3      206.52      -72.62    174.49 o 
  37   1   3      393.19      178.41    264.61 o 
 -40   2   3      163.02       48.98    181.98 o 
 -38   2   3     2794.50     3447.42    306.36 o 
 -36   2   3     1871.06     1954.67    215.87 o 
 -34   2   3      134.53      260.04     99.13 o 
 -32   2   3     6158.96     7163.49    346.06 o 
 -30   2   3     4712.31     5061.82    283.55 o 
 -28   2   3      234.44      204.17     68.33 o 
 -26   2   3     4435.50     4465.95    188.51 o 
 -24   2   3    12588.39    13194.13    385.86 o 
 -22   2   3     5063.37     5112.54    164.94 o 
 -20   2   3     7046.40     7522.26    208.31 o 
 -18   2   3    24560.91    25160.18    647.79 o 
 -16   2   3     4377.45     4804.46    136.76 o 
 -14   2   3     2249.35     2092.52     69.53 o 
 -12   2   3    29278.61    29058.75    802.94 o 
 -10   2   3    12494.33    12396.78    377.83 o 
  -8   2   3     6664.28     5855.26    145.41 o 
  -6   2   3    60348.93    57080.68   1346.05 o 
  -4   2   3    32713.82    30057.50    708.96 o 
  -2   2   3       81.20      191.59     18.97 o 
   0   2   3    16279.80    14358.80    404.19 o 
   2   2   3    11084.72    10319.36    283.69 o 
   4   2   3     1304.17     1183.12     65.36 o 
   6   2   3    17420.17    17179.49    491.10 o 
   8   2   3     3613.06     3168.03     91.88 o 
  10   2   3       48.86       64.51     21.36 o 
  12   2   3    12806.59    13161.00    322.31 o 
  14   2   3    20240.26    21650.83    523.19 o 
  16   2   3        0.00       -5.35     31.62 o 
  18   2   3    13186.15    13909.47    345.10 o 
  20   2   3    12207.98    13278.63    384.45 o 
  22   2   3       75.86       10.98     51.09 o 
  24   2   3     6954.94     7045.86    231.24 o 
  26   2   3     4240.49     4399.90    218.43 o 
  28   2   3       39.62       36.93    104.04 o 
  30   2   3     1838.66     1830.31    157.61 o 
  32   2   3     2001.50     1913.60    171.28 o 
  34   2   3      308.88      296.50    178.80 o 
  36   2   3      985.97      873.10    430.85 o 
 -41   3   3     2039.97     2553.45    439.60 o 
 -39   3   3     2821.07     2740.33    294.65 o 
 -37   3   3       64.27      164.53    169.34 o 
 -35   3   3     1025.68      807.52    271.73 o 
 -33   3   3     1902.09     1972.46    199.80 o 
 -31   3   3        4.92       23.63     82.15 o 
 -29   3   3     6067.35     6527.85    279.66 o 
 -27   3   3    11351.74    12723.49    424.88 o 
 -25   3   3     1138.86     1116.83    102.89 o 
 -23   3   3       73.87       97.92     49.25 o 
 -21   3   3       26.74        0.11     43.18 o 
 -19   3   3       30.98       22.97     32.26 o 
 -17   3   3     7749.47     7932.11    217.22 o 
 -15   3   3    20110.79    21363.85    606.22 o 
 -13   3   3    10692.87    10099.68    248.48 o 
 -11   3   3    11940.42    11015.13    267.54 o 
  -9   3   3    16999.65    14435.25    347.99 o 
  -7   3   3      160.83       66.08     17.82 o 
  -5   3   3    16198.76    16423.49    393.14 o 
  -3   3   3    48207.28    44229.01    980.62 o 
  -1   3   3     4081.76     3455.26     97.98 o 
   1   3   3       77.22       82.28     17.90 o 
   3   3   3    10263.26     9201.09    274.17 o 
   5   3   3    25048.54    24995.84    701.05 o 
   7   3   3       25.53       12.47     28.12 o 
   9   3   3    17336.97    17606.20    500.35 o 
  11   3   3    14583.59    14250.29    407.14 o 
  13   3   3     1636.10     1738.34     72.58 o 
  15   3   3    16807.33    17964.14    515.80 o 
  17   3   3    20661.88    21921.45    628.71 o 
  19   3   3     3292.97     3506.20    119.80 o 
  21   3   3     7933.94     8200.90    259.91 o 
  23   3   3     4285.10     4307.47    182.94 o 
  25   3   3      505.49      270.18     93.61 o 
  27   3   3     4753.48     4992.23    244.62 o 
  29   3   3     5057.78     5162.86    255.88 o 
  31   3   3      612.57      439.90    134.49 o 
  33   3   3     1404.06     1490.35    174.47 o 
  35   3   3     2285.85     2181.34    235.08 o 
  37   3   3        1.72      140.86    479.30 o 
 -40   4   3        9.68      354.51    369.64 o 
 -38   4   3     4335.30     4505.88    633.82 o 
 -36   4   3     1340.37     1252.94    233.20 o 
 -34   4   3       16.90      -58.01    120.16 o 
 -32   4   3     6492.77     6746.12    651.70 o 
 -30   4   3    10055.32    10341.34    621.95 o 
 -28   4   3     1161.66     1105.41    113.71 o 
 -26   4   3     1716.55     1873.27    148.75 o 
 -24   4   3    26728.03    27173.90    774.02 o 
 -22   4   3       99.95       29.70     50.37 o 
 -20   4   3     6357.75     6113.40    196.36 o 
 -18   4   3    18559.96    18511.15    529.55 o 
 -16   4   3     2758.32     2550.64    104.81 o 
 -14   4   3    14170.64    13567.99    361.84 o 
 -12   4   3    44200.86    42451.42   1082.14 o 
 -10   4   3    33369.84    34001.97    874.91 o 
  -8   4   3    38347.38    39710.59    939.81 o 
  -6   4   3    62789.01    59632.21   1408.86 o 
  -4   4   3     9650.25     8183.76    202.90 o 
  -2   4   3    17645.80    15976.64    385.30 o 
   0   4   3    41279.72    38037.58    965.55 o 
   2   4   3    15405.32    13150.66    342.23 o 
   4   4   3     3321.75     3428.14    116.51 o 
   6   4   3     1657.77     1120.67     64.46 o 
   8   4   3    10289.53     9523.57    282.14 o 
  10   4   3      407.58      399.90     44.67 o 
  12   4   3    29280.11    28369.02    799.40 o 
  14   4   3    24634.23    24763.69    703.67 o 
  16   4   3       78.74       64.72     43.68 o 
  18   4   3    18857.67    19182.13    551.08 o 
  20   4   3       22.24       12.56     67.68 o 
  22   4   3        5.01      -72.22     72.22 o 
  24   4   3     4556.88     4695.12    199.36 o 
  26   4   3    10235.99    10199.19    361.11 o 
  28   4   3        5.82     -110.61    110.61 o 
  30   4   3     4233.97     4200.42    235.61 o 
  32   4   3     5128.07     5198.35    459.23 o 
  34   4   3       70.16      170.84    163.11 o 
  36   4   3     1223.45      994.53    501.05 o 
 -37   5   3       11.21     -159.38    159.38 o 
 -35   5   3     2770.77     2813.41    462.43 o 
 -33   5   3     6157.88     6373.79    582.27 o 
 -31   5   3      501.76      583.68    119.57 o 
 -29   5   3     5379.63     5317.82    445.38 o 
 -27   5   3    12605.02    13105.27    500.42 o 
 -25   5   3     1785.47     1887.31    114.50 o 
 -23   5   3     3984.97     3810.38    155.38 o 
 -21   5   3     8082.73     8161.36    273.30 o 
 -19   5   3     4921.46     5089.31    183.92 o 
 -17   5   3     7141.32     7071.84    223.03 o 
 -15   5   3    35286.31    34468.75    893.10 o 
 -13   5   3    14226.62    13393.74    379.55 o 
 -11   5   3    11920.69    11496.40    310.19 o 
  -9   5   3    53309.14    51938.21   1331.66 o 
  -7   5   3    13342.54    12446.72    304.55 o 
  -5   5   3     6798.86     6012.87    155.98 o 
  -3   5   3    44070.90    40155.80   1019.30 o 
  -1   5   3     4870.85     4279.20    124.82 o 
   1   5   3     2397.50     1989.98     71.24 o 
   3   5   3    21151.02    20084.75    569.83 o 
   5   5   3    21847.67    20657.24    586.38 o 
   7   5   3      461.96      410.76     47.24 o 
   9   5   3    19662.16    18095.63    521.56 o 
  11   5   3    25863.92    25782.08    785.82 o 
  13   5   3      102.61        6.64     50.38 o 
  15   5   3    13558.38    13302.21    433.20 o 
  17   5   3    19962.04    20789.52    641.00 o 
  19   5   3     1178.06     1183.84     96.92 o 
  21   5   3     4959.16     4686.67    234.78 o 
  23   5   3     6503.15     6068.32    311.31 o 
  25   5   3      295.73      322.92     97.09 o 
  27   5   3     4185.72     3767.93    190.60 o 
  29   5   3     6616.79     6345.16    524.93 o 
  31   5   3      950.22      752.46    153.85 o 
  33   5   3     1851.74     1727.30    350.85 o 
  35   5   3     3087.09     1327.30    537.92 o 
 -36   6   3     1259.25     1110.19    193.40 o 
 -34   6   3        3.33       -8.59    140.22 o 
 -32   6   3     5087.45     5033.84    354.43 o 
 -30   6   3     5343.72     5032.92    339.08 o 
 -28   6   3     1073.33      971.33    121.52 o 
 -26   6   3     3627.03     3860.08    256.28 o 
 -24   6   3    12630.32    12444.43    475.57 o 
 -22   6   3      277.60      157.37     73.45 o 
 -20   6   3     2829.55     2807.40    133.53 o 
 -18   6   3    12863.85    12640.66    377.78 o 
 -16   6   3     4194.08     3629.39    141.09 o 
 -14   6   3     4189.16     3863.75    128.40 o 
 -12   6   3    29738.89    28751.20    748.60 o 
 -10   6   3    14633.00    14450.25    384.28 o 
  -8   6   3     2876.16     2758.54     87.87 o 
  -6   6   3    13818.05    13049.15    345.10 o 
  -4   6   3     3761.66     3384.18     99.26 o 
  -2   6   3     2393.32     2113.49     81.49 o 
   0   6   3    21079.31    20089.66    570.37 o 
   2   6   3     7744.02     7604.56    219.46 o 
   4   6   3     4541.14     4370.61    148.64 o 
   6   6   3    14789.93    14198.32    417.25 o 
   8   6   3     8502.34     8694.14    268.77 o 
  10   6   3       70.67       25.48     51.37 o 
  12   6   3    17092.06    16825.91    492.01 o 
  14   6   3    21462.70    20843.12    648.62 o 
  16   6   3       66.55       25.27     61.93 o 
  18   6   3    19454.08    19028.76    595.81 o 
  20   6   3     8869.68     8600.70    339.00 o 
  22   6   3       34.49      -83.33     85.87 o 
  24   6   3     5460.70     5565.90    307.29 o 
  26   6   3     4964.40     4340.54    360.60 o 
  28   6   3       89.18      181.23    122.24 o 
  30   6   3     3185.89     3101.77    305.66 o 
  32   6   3     4952.94     5091.35    406.02 o 
 -35   7   3      605.32       88.87    368.70 o 
 -33   7   3     1447.17     1466.69    258.29 o 
 -31   7   3      133.70      155.29    133.96 o 
 -29   7   3     2911.37     2927.69    195.99 o 
 -27   7   3     1501.49     1377.58    129.63 o 
 -25   7   3      113.88       98.07     87.05 o 
 -23   7   3      495.16      414.81     99.72 o 
 -21   7   3      952.67      985.78     92.53 o 
 -19   7   3      283.82      218.36     80.36 o 
 -17   7   3     3865.74     3729.25    157.57 o 
 -15   7   3     3179.23     3280.37    157.13 o 
 -13   7   3     6863.82     5844.74    193.68 o 
 -11   7   3       21.56      -43.27     43.27 o 
  -9   7   3     6687.48     6418.37    190.05 o 
  -7   7   3      807.38      794.91     55.30 o 
  -5   7   3     1434.28     1385.14     82.93 o 
  -3   7   3     9128.73     8985.13    273.18 o 
  -1   7   3     4681.83     4087.35    200.61 o 
   1   7   3        1.30      -15.12     42.58 o 
   3   7   3       12.22      -34.83     44.29 o 
   5   7   3     1217.77     1200.58     74.48 o 
   7   7   3      663.24      602.60     63.50 o 
   9   7   3     5208.51     5409.95    187.13 o 
  11   7   3     7007.87     6784.39    244.08 o 
  13   7   3     1757.57     1686.63    121.14 o 
  15   7   3     2469.42     2478.03    123.34 o 
  17   7   3     1156.13     1244.92     96.56 o 
  19   7   3       64.26       93.11     85.93 o 
  21   7   3     1950.89     1774.34    175.14 o 
  23   7   3      630.21      499.23    107.57 o 
  25   7   3      641.89      437.34    117.40 o 
  27   7   3     1775.12     1498.23    186.41 o 
  29   7   3     2354.66     2215.60    219.45 o 
  31   7   3      234.90      101.15    452.83 o 
 -32   8   3      421.12      504.15    160.93 o 
 -30   8   3     1784.10     1928.07    335.67 o 
 -28   8   3     1064.07     1215.01    202.09 o 
 -26   8   3       35.48     -121.44    121.44 o 
 -24   8   3      886.01      785.77    108.36 o 
 -22   8   3        6.32      -31.79     89.66 o 
 -20   8   3      193.49      -80.97     80.97 o 
 -18   8   3     1672.07     1556.66    109.67 o 
 -16   8   3       49.39      -26.11     78.94 o 
 -14   8   3     1871.35     1545.67     92.94 o 
 -12   8   3     6618.40     6177.08    207.00 o 
 -10   8   3     4490.34     4467.51    179.15 o 
  -8   8   3      410.91      299.43     64.98 o 
  -6   8   3     1590.50     1546.98     96.87 o 
  -4   8   3       56.17        7.07     52.66 o 
  -2   8   3    11075.22    10597.05    322.82 o 
   0   8   3     4041.48     3952.75    149.04 o 
   2   8   3      578.03      471.62     62.35 o 
   4   8   3        3.85      -55.14     55.14 o 
   6   8   3      613.66      589.80     70.64 o 
   8   8   3     1200.82     1331.12     89.38 o 
  10   8   3       24.55      -63.57     65.48 o 
  12   8   3     6973.49     6921.63    236.85 o 
  14   8   3     2524.89     2507.25    130.00 o 
  16   8   3      122.26      100.32     91.56 o 
  18   8   3      235.35      247.31     96.35 o 
  20   8   3        1.31      -98.47     98.47 o 
  22   8   3       57.21      -14.48    108.03 o 
  24   8   3      658.21      456.63    126.04 o 
  26   8   3      396.45      102.28    139.29 o 
  28   8   3       11.33      131.72    260.76 o 
 -29   9   3        0.18      229.10    150.53 o 
 -27   9   3       96.78      230.82    128.07 o 
 -25   9   3      139.79      -90.92    113.61 o 
 -23   9   3        0.04     -105.12    105.12 o 
 -21   9   3       27.43      -54.10    110.56 o 
 -19   9   3        3.02       17.03     87.75 o 
 -17   9   3      284.26      247.92     97.95 o 
 -15   9   3      225.06      204.13    125.52 o 
 -13   9   3      963.37      718.67     93.54 o 
 -11   9   3        0.30      -34.22     74.11 o 
  -9   9   3     1171.71     1326.46    101.86 o 
  -7   9   3      828.37      754.64     86.72 o 
  -5   9   3       26.20      -76.87     76.87 o 
  -3   9   3      231.20      126.64    120.77 o 
  -1   9   3      167.81       16.12     78.75 o 
   1   9   3      238.78      162.97     66.70 o 
   3   9   3      151.75       58.61     68.96 o 
   5   9   3      309.83      258.92     73.43 o 
   7   9   3        1.27      -31.36     70.83 o 
   9   9   3       21.69       -7.06     75.66 o 
  11   9   3      696.18      766.74     92.62 o 
  13   9   3      605.56      652.18     94.13 o 
  15   9   3       17.32      -82.65     93.64 o 
  17   9   3       36.00     -103.29    103.29 o 
  19   9   3       43.36       15.24    106.78 o 
  21   9   3      113.61      276.93    141.83 o 
  23   9   3      167.45       19.98    133.44 o 
  25   9   3      460.34      448.01    260.69 o 
 -28  10   3       29.94       78.47    381.93 o 
 -26  10   3      151.83      369.70    295.43 o 
 -24  10   3      365.67      388.70    156.60 o 
 -22  10   3     1543.36     1730.72    228.89 o 
 -20  10   3     1737.29     2124.20    172.24 o 
 -18  10   3     2178.66     2796.16    324.48 o 
 -16  10   3      140.02      102.95    106.21 o 
 -14  10   3      204.27      249.32    135.42 o 
 -12  10   3      183.46      257.13     95.06 o 
 -10  10   3        0.12      -97.07     99.58 o 
  -8  10   3        3.23      -66.34     96.63 o 
  -6  10   3     1446.33     1619.13    141.38 o 
  -4  10   3      388.21      371.20    104.97 o 
  -2  10   3        8.41      -16.56     97.98 o 
   0  10   3     1432.94     1518.14    139.05 o 
   2  10   3      723.66      605.68    111.62 o 
   4  10   3        1.41      -48.18     99.26 o 
   6  10   3      530.88      594.42    105.31 o 
   8  10   3        0.95      -88.15     88.15 o 
  10  10   3      141.16       26.21     91.08 o 
  12  10   3        0.59      -80.03     93.52 o 
  14  10   3      339.16      418.76    115.47 o 
  16  10   3       12.38     -114.32    114.32 o 
  18  10   3        0.28     -121.58    121.58 o 
  20  10   3      945.65      961.51    188.14 o 
  22  10   3       22.34     -169.80    209.09 o 
 -21  11   3     1717.93     1595.79    238.65 o 
 -19  11   3      248.73      216.16    212.55 o 
 -17  11   3      592.85      483.18    222.01 o 
 -15  11   3     2011.12     2339.91    218.74 o 
 -13  11   3      197.18        5.87    141.95 o 
 -11  11   3     1320.05     1538.52    183.24 o 
  -9  11   3      733.65      704.56    135.53 o 
  -7  11   3      423.74      276.65    119.99 o 
  -5  11   3      403.96      294.35    126.40 o 
  -3  11   3     2457.67     2487.59    188.75 o 
  -1  11   3     2449.68     2760.78    198.21 o 
   1  11   3        2.39      -33.05    124.28 o 
   3  11   3     2316.82     2745.93    202.11 o 
   5  11   3     3628.11     3920.38    239.44 o 
   7  11   3        0.21     -144.37    144.37 o 
   9  11   3     1450.10     1459.24    167.18 o 
  11  11   3      760.19      655.99    136.79 o 
  13  11   3      191.12      136.64    142.87 o 
  15  11   3      198.57      141.56    153.51 o 
  17  11   3      745.38      790.84    224.91 o 
 -14  12   3      878.63      755.35    353.57 o 
 -12  12   3     1723.96     1788.06    322.84 o 
 -10  12   3      422.31      630.76    175.98 o 
  -8  12   3      695.73      567.16    155.35 o 
  -6  12   3     2480.37     2651.61    229.10 o 
  -4  12   3      459.18      166.23    149.24 o 
  -2  12   3      423.11      264.76    155.57 o 
   0  12   3     4054.54     4090.26    265.42 o 
   2  12   3     1748.13     2131.27    221.19 o 
   4  12   3      205.57      182.99    158.11 o 
   6  12   3     2218.51     2460.22    263.18 o 
   8  12   3     1982.63     2532.80    394.69 o 
  10  12   3       47.77     -121.38    220.01 o 
  12  12   3      734.63      563.44    311.97 o 
 -42   0   4     3068.58     4449.87   1105.61 o 
 -40   0   4     3962.93     4460.14    918.43 o 
 -38   0   4     4937.51     6323.40    820.58 o 
 -36   0   4      248.05      -71.79    157.31 o 
 -34   0   4     9695.91    10958.74   2050.99 o 
 -32   0   4     8430.49    10444.15    534.61 o 
 -30   0   4      138.34      135.56     88.13 o 
 -28   0   4       53.56      297.10     96.10 o 
 -26   0   4    14836.80    16545.09    676.01 o 
 -24   0   4     5688.34     5596.68    421.12 o 
 -22   0   4     1012.76      939.88     81.73 o 
 -20   0   4    42514.59    42923.31   1675.12 o 
 -18   0   4    12357.25    11694.44    476.90 o 
 -16   0   4    18811.60    19150.12    980.59 o 
 -14   0   4   341342.34   345263.06  13343.35 o 
 -12   0   4    48078.11    48929.27   1899.40 o 
 -10   0   4    13768.03    14264.25    526.98 o 
  -8   0   4    14312.02    14161.91    703.48 o 
  -6   0   4     7095.30     7221.65    275.88 o 
  -4   0   4     8253.71     8372.62    319.00 o 
  -2   0   4    63220.23    68621.64   2542.56 o 
   0   0   4   768232.13   896577.44  32914.63 o 
   2   0   4     8600.50     9277.66    419.66 o 
   4   0   4    67337.66    71111.90   2626.65 o 
   6   0   4    64386.66    70625.95   3440.52 o 
   8   0   4     2649.82     2712.55    111.67 o 
  10   0   4    30800.58    33760.06   2067.94 o 
  12   0   4    34604.25    39179.62   1608.38 o 
  14   0   4    25763.61    31514.93   1420.75 o 
  16   0   4    20318.62    22445.44    791.43 o 
  18   0   4     8590.49     9248.84    337.97 o 
  20   0   4      380.56      427.54     71.87 o 
  22   0   4    10846.89    12452.78    514.15 o 
  24   0   4    13773.39    15401.78    730.57 o 
  26   0   4      269.88      326.18    112.93 o 
  28   0   4    11248.58    10813.18    997.37 o 
  30   0   4     5625.42     5900.51    402.79 o 
  32   0   4      805.84      723.95    207.28 o 
  34   0   4       26.12      -74.68    339.39 o 
  36   0   4     1936.02     1407.66    467.01 o 
 -41   1   4     5817.21     4906.71    476.47 o 
 -39   1   4       78.19     -136.69    136.69 o 
 -37   1   4     3587.81     2472.52    306.80 o 
 -35   1   4     5697.58     7321.29    464.76 o 
 -33   1   4       28.75      -65.46     83.97 o 
 -31   1   4     5096.02     5593.30    260.31 o 
 -29   1   4    13431.67    14791.77    435.52 o 
 -27   1   4     2426.42     2260.48    101.88 o 
 -25   1   4     4334.46     4458.28    153.17 o 
 -23   1   4     7649.96     8289.84    255.36 o 
 -21   1   4     9409.42    10211.43    299.53 o 
 -19   1   4    27898.82    29360.97    751.98 o 
 -17   1   4    38757.81    37604.65    955.96 o 
 -15   1   4     8468.45     7783.32    208.90 o 
 -13   1   4    28516.07    28343.43    721.25 o 
 -11   1   4    45862.71    44720.53   1130.64 o 
  -9   1   4     5652.73     5384.47    145.82 o 
  -7   1   4     1044.19     1065.36     51.40 o 
  -5   1   4    57652.94    63912.28   1511.67 o 
  -3   1   4    17095.33    20420.49    509.63 o 
  -1   1   4    33604.67    36854.51    916.15 o 
   1   1   4    65225.12    70272.31   1884.97 o 
   3   1   4    32284.07    32505.90    853.30 o 
   5   1   4      747.50      999.77     41.58 o 
   7   1   4    43247.20    46542.94   1353.70 o 
   9   1   4    28506.37    30577.56    965.33 o 
  11   1   4     2692.77     2841.24     85.21 o 
  13   1   4    13727.70    14725.56    361.17 o 
  15   1   4    21051.59    22680.94    549.35 o 
  17   1   4      342.74      400.95     43.90 o 
  19   1   4    13105.25    14045.54    352.28 o 
  21   1   4    15273.45    16119.76    402.57 o 
  23   1   4     1179.33     1419.19    100.63 o 
  25   1   4     7371.11     7793.05    286.85 o 
  27   1   4     7234.47     7554.86    285.49 o 
  29   1   4     1039.23      965.38    139.30 o 
  31   1   4     3378.16     3467.87    261.76 o 
  33   1   4     3317.19     3340.72    274.53 o 
  35   1   4      924.44      768.46    205.47 o 
  37   1   4      825.79      977.52    457.56 o 
 -40   2   4     1153.63      995.47    301.01 o 
 -38   2   4     2225.03     2596.49    291.32 o 
 -36   2   4        1.66       14.97    105.48 o 
 -34   2   4     5702.76     6731.82    383.61 o 
 -32   2   4     3175.19     3052.73    254.25 o 
 -30   2   4      134.62      105.42     73.41 o 
 -28   2   4     1021.32     1083.22     88.40 o 
 -26   2   4     6540.71     7054.10    222.60 o 
 -24   2   4      907.15      943.51     63.10 o 
 -22   2   4     3340.25     3473.94    113.54 o 
 -20   2   4    19734.92    21771.45    562.21 o 
 -18   2   4      846.72      869.22     45.68 o 
 -16   2   4     6053.61     5704.01    159.71 o 
 -14   2   4    50301.72    48980.10   1244.69 o 
 -12   2   4     7198.56     6625.39    178.69 o 
 -10   2   4     8936.81     8879.58    218.45 o 
  -8   2   4     4366.59     3795.55     99.35 o 
  -6   2   4      807.64     1048.76     43.55 o 
  -4   2   4     5474.48     4971.59    131.68 o 
  -2   2   4     2010.39     2549.35     69.38 o 
   0   2   4    11309.08    10391.34    268.82 o 
   2   2   4     8004.17     7975.20    210.80 o 
   4   2   4    19263.93    18970.31    529.21 o 
   6   2   4    19306.45    19455.12    487.23 o 
   8   2   4       29.70       92.90     22.69 o 
  10   2   4    17735.58    17992.11    433.74 o 
  12   2   4     4043.54     4298.87    135.24 o 
  14   2   4      262.88      280.61     35.73 o 
  16   2   4    12875.58    13712.72    340.73 o 
  18   2   4     4830.59     5304.25    149.29 o 
  20   2   4     1388.95     1499.67     77.45 o 
  22   2   4     6162.29     6429.00    197.11 o 
  24   2   4     9397.26    10058.29    352.25 o 
  26   2   4       87.48      155.46    101.39 o 
  28   2   4     4392.92     3906.19    218.23 o 
  30   2   4     4088.46     4101.36    237.19 o 
  32   2   4      273.30      189.31    225.15 o 
  34   2   4        4.52     -128.21    187.31 o 
  36   2   4     1538.89     1437.20    240.95 o 
 -41   3   4      471.44      694.85    358.30 o 
 -39   3   4       98.78      -90.69    156.61 o 
 -37   3   4      661.61      723.61    153.20 o 
 -35   3   4     4421.28     5350.97    456.44 o 
 -33   3   4      189.56      195.88     94.38 o 
 -31   3   4     2444.06     2929.56    247.48 o 
 -29   3   4     3301.70     3835.00    272.04 o 
 -27   3   4      443.70      456.50     75.56 o 
 -25   3   4      182.72      182.72     62.86 o 
 -23   3   4      162.06      154.83     51.19 o 
 -21   3   4    20462.63    21644.94    561.68 o 
 -19   3   4    14952.21    14950.17    415.38 o 
 -17   3   4    21618.76    21781.39    561.53 o 
 -15   3   4     7553.75     7570.26    206.27 o 
 -13   3   4     8869.38     9261.17    241.03 o 
 -11   3   4    16052.91    14718.62    353.62 o 
  -9   3   4     2030.81     1925.21     59.88 o 
  -7   3   4    12911.69    14187.47    342.33 o 
  -5   3   4    14200.51    13611.49    344.31 o 
  -3   3   4        3.86       21.37     18.72 o 
  -1   3   4      308.63      373.59     40.17 o 
   1   3   4    20875.67    20445.70    521.28 o 
   3   3   4     4328.35     4147.57    131.03 o 
   5   3   4       28.67       12.16     23.78 o 
   7   3   4    31238.85    31990.24    814.66 o 
   9   3   4     3912.58     3646.06    122.40 o 
  11   3   4     1061.77     1043.06     62.08 o 
  13   3   4     5103.06     5440.59    212.30 o 
  15   3   4     8552.71     8958.92    274.66 o 
  17   3   4       45.55      -21.76     47.07 o 
  19   3   4      786.52      841.71     69.99 o 
  21   3   4    12894.58    13553.40    404.50 o 
  23   3   4     1751.35     1708.91    154.06 o 
  25   3   4     2924.64     3078.84    162.59 o 
  27   3   4     1647.67     1566.98    148.24 o 
  29   3   4      176.64      131.17    124.78 o 
  31   3   4      729.49      609.62    152.84 o 
  33   3   4      292.42      411.59    165.31 o 
  35   3   4     1029.75      609.54    228.90 o 
 -40   4   4      311.45      158.17    242.79 o 
 -38   4   4      277.57      309.15    153.73 o 
 -36   4   4      199.82      105.42    150.10 o 
 -34   4   4      803.93      425.28    132.22 o 
 -32   4   4      766.23      822.62    103.94 o 
 -30   4   4      151.94      154.66     93.72 o 
 -28   4   4        8.73      -74.03     75.75 o 
 -26   4   4      532.99      645.14     82.66 o 
 -24   4   4      784.50      859.61     72.94 o 
 -22   4   4     3935.38     3805.15    139.68 o 
 -20   4   4     1860.75     1986.08     91.90 o 
 -18   4   4       18.54       39.68     42.02 o 
 -16   4   4     2485.70     2387.25    104.03 o 
 -14   4   4    17393.96    17930.35    472.23 o 
 -12   4   4     3945.59     3745.40    104.70 o 
 -10   4   4       76.20       89.02     25.22 o 
  -8   4   4      389.72      483.97     33.84 o 
  -6   4   4     3727.30     3610.10     98.47 o 
  -4   4   4       63.22       23.29     20.00 o 
  -2   4   4       69.28       56.64     22.80 o 
   0   4   4     9704.14     9092.29    241.76 o 
   2   4   4     1534.48     1585.79     60.88 o 
   4   4   4     2485.17     2646.85     86.74 o 
   6   4   4     4395.27     4642.47    151.44 o 
   8   4   4      322.59      308.26     44.17 o 
  10   4   4     3330.77     3093.65    116.12 o 
  12   4   4     1062.44     1001.47     63.61 o 
  14   4   4     1350.91     1314.00     99.28 o 
  16   4   4     1044.15     1056.28     76.45 o 
  18   4   4       50.07      -18.00     53.42 o 
  20   4   4      434.76      259.31     64.86 o 
  22   4   4     1147.51     1145.08    102.75 o 
  24   4   4      115.80       99.04     89.69 o 
  26   4   4       44.03      169.77    102.25 o 
  28   4   4      350.12      241.13    124.87 o 
  30   4   4      392.52      243.74    142.91 o 
  32   4   4        9.83      -71.39    157.15 o 
  34   4   4       96.47      185.79    244.49 o 
 -39   5   4       88.15      692.96    334.66 o 
 -37   5   4       18.44        0.36    153.10 o 
 -35   5   4      129.33      202.41    134.97 o 
 -33   5   4      117.25       98.36    121.23 o 
 -31   5   4       53.15       -7.72    106.21 o 
 -29   5   4       82.74       38.77     97.71 o 
 -27   5   4      585.30      486.76    110.66 o 
 -25   5   4     1335.79     1414.94     94.70 o 
 -23   5   4     2584.41     2556.13    115.69 o 
 -21   5   4     6007.79     5866.26    195.35 o 
 -19   5   4     1971.88     1761.93     88.10 o 
 -17   5   4      323.94      248.37     57.57 o 
 -15   5   4        4.79      -49.81     49.81 o 
 -13   5   4      319.39      297.84     39.71 o 
 -11   5   4      148.98       95.75     30.88 o 
  -9   5   4      482.41      538.40     36.53 o 
  -7   5   4      394.68      467.43     34.42 o 
  -5   5   4      651.12      652.01     36.66 o 
  -3   5   4     2003.85     1992.69     72.93 o 
  -1   5   4     2601.95     2330.10     79.90 o 
   1   5   4      266.07      221.30     32.43 o 
   3   5   4      107.14      138.23     39.31 o 
   5   5   4      461.76      470.04     47.09 o 
   7   5   4     1300.69     1518.29     89.91 o 
   9   5   4        2.22      -46.29     46.29 o 
  11   5   4       81.21       54.18     50.09 o 
  13   5   4     1800.94     1690.38    144.84 o 
  15   5   4      141.43       60.68     58.20 o 
  17   5   4      165.15       89.93     56.03 o 
  19   5   4     4286.48     3925.54    219.43 o 
  21   5   4     3045.67     2772.33    149.01 o 
  23   5   4      583.52      507.12     98.68 o 
  25   5   4      382.53      328.25    104.43 o 
  27   5   4       60.90       -4.22    110.87 o 
  29   5   4      121.42       -6.13    136.81 o 
  31   5   4        2.66     -131.99    152.21 o 
  33   5   4      385.42      198.53    349.79 o 
 -36   6   4       73.89       75.03    155.30 o 
 -34   6   4      803.47      858.19    231.23 o 
 -32   6   4      643.75      262.73    127.68 o 
 -30   6   4       54.38      -64.23    109.48 o 
 -28   6   4     2333.83     2377.75    201.40 o 
 -26   6   4     1577.08     1539.11    115.26 o 
 -24   6   4      366.10      412.10     93.87 o 
 -22   6   4     4169.79     4204.78    174.98 o 
 -20   6   4     4616.57     4541.14    164.67 o 
 -18   6   4     2045.23     1957.94     96.40 o 
 -16   6   4     1147.70     1055.20     77.25 o 
 -14   6   4     2874.32     2665.36    102.20 o 
 -12   6   4     4903.27     3985.35    127.14 o 
 -10   6   4      647.60      696.97     71.24 o 
  -8   6   4     7222.51     7109.91    185.68 o 
  -6   6   4      588.15      613.70     41.26 o 
  -4   6   4     1014.91      958.02     47.67 o 
  -2   6   4    22029.34    20724.68    537.40 o 
   0   6   4     4559.78     4340.46    146.79 o 
   2   6   4     4293.63     4193.94    150.86 o 
   4   6   4      902.80      672.63     56.99 o 
   6   6   4     1900.46     1883.22     91.09 o 
   8   6   4      232.55      198.87     60.11 o 
  10   6   4     2787.88     2608.48    116.18 o 
  12   6   4     7967.23     7244.14    238.15 o 
  14   6   4       30.25      -51.36     61.61 o 
  16   6   4      512.68      451.34     67.38 o 
  18   6   4     1597.33     1680.16    119.47 o 
  20   6   4      170.49      -16.97     86.64 o 
  22   6   4      288.01      195.00     95.97 o 
  24   6   4     2149.20     1925.92    182.48 o 
  26   6   4       90.14       61.13    116.52 o 
  28   6   4       17.49      -95.40    125.44 o 
  30   6   4      364.03      135.39    168.37 o 
 -35   7   4      960.63      655.59    304.26 o 
 -33   7   4      112.90       94.22    145.53 o 
 -31   7   4     1343.74     1202.29    155.20 o 
 -29   7   4     6610.72     6485.72    297.24 o 
 -27   7   4      236.65       50.49    100.46 o 
 -25   7   4     2628.30     2539.07    215.38 o 
 -23   7   4     6007.95     5770.87    229.03 o 
 -21   7   4      344.35      275.19     79.29 o 
 -19   7   4     3142.04     2769.84    135.74 o 
 -17   7   4     6429.18     6319.01    231.03 o 
 -15   7   4       14.75      -55.20     55.20 o 
 -13   7   4      634.42      724.73     60.38 o 
 -11   7   4     6404.43     6065.50    181.50 o 
  -9   7   4     2486.17     2103.02     87.49 o 
  -7   7   4     5504.93     5331.53    161.28 o 
  -5   7   4    15626.46    15107.34    400.79 o 
  -3   7   4     2315.25     2139.34     86.46 o 
  -1   7   4     8264.51     7708.89    241.50 o 
   1   7   4      815.79      788.58     63.75 o 
   3   7   4     7983.07     7633.92    241.46 o 
   5   7   4      902.42      875.34     70.41 o 
   7   7   4     3905.64     3651.71    142.82 o 
   9   7   4     4705.41     4563.27    167.62 o 
  11   7   4       36.09       27.94     71.09 o 
  13   7   4     8058.73     7878.43    261.11 o 
  15   7   4     3473.21     3364.86    149.64 o 
  17   7   4      623.49      417.89     75.94 o 
  19   7   4     3867.02     4035.06    288.08 o 
  21   7   4     3647.06     3548.30    199.89 o 
  23   7   4        4.86       48.31    109.72 o 
  25   7   4     1635.84     1638.44    241.08 o 
  27   7   4     1949.90     1991.62    181.72 o 
  29   7   4      704.54      172.06    329.94 o 
 -32   8   4     1895.08     1994.16    420.79 o 
 -30   8   4       33.34      -36.96    134.79 o 
 -28   8   4      553.36      396.99    121.56 o 
 -26   8   4     3789.26     4029.07    196.17 o 
 -24   8   4     1710.60     1527.11    125.49 o 
 -22   8   4     1833.27     1843.38    126.95 o 
 -20   8   4     4640.54     4530.25    192.67 o 
 -18   8   4     2630.90     2539.02    136.59 o 
 -16   8   4     1926.50     1927.10    130.60 o 
 -14   8   4    14502.22    13773.51    513.46 o 
 -12   8   4     1217.57     1168.86     90.58 o 
 -10   8   4     4855.50     4487.73    178.87 o 
  -8   8   4    10534.63    10722.92    327.14 o 
  -6   8   4     1508.77     1365.52     83.76 o 
  -4   8   4      112.54       40.18     54.96 o 
  -2   8   4    10588.90    11160.07    354.42 o 
   0   8   4    18229.79    19157.34    555.76 o 
   2   8   4      495.65      423.12     67.65 o 
   4   8   4     9526.06    10113.33    314.74 o 
   6   8   4     4669.45     4905.79    181.34 o 
   8   8   4        7.40       25.50     65.40 o 
  10   8   4     4367.78     4438.95    173.01 o 
  12   8   4     6812.58     6947.57    242.60 o 
  14   8   4      181.59       54.72     78.94 o 
  16   8   4     5892.86     5842.32    220.71 o 
  18   8   4     5981.78     5902.73    271.44 o 
  20   8   4      100.29       85.65    110.82 o 
  22   8   4     1615.11     1494.25    146.02 o 
  24   8   4     3886.33     4182.22    244.50 o 
  26   8   4       17.41     -155.91    155.91 o 
  28   8   4     3119.31     3043.16    541.70 o 
 -31   9   4     1723.12      649.47    320.48 o 
 -29   9   4     3269.42     3091.63    221.37 o 
 -27   9   4      126.25      151.10    125.89 o 
 -25   9   4     2313.73     2276.35    156.51 o 
 -23   9   4     4864.46     4131.59    229.37 o 
 -21   9   4      670.32      777.24    125.18 o 
 -19   9   4     1913.16     1783.83    142.62 o 
 -17   9   4     8447.97     9170.87    369.20 o 
 -15   9   4     1140.48     1173.52    145.46 o 
 -13   9   4     2714.10     2845.16    146.43 o 
 -11   9   4     9245.39     9880.11    388.00 o 
  -9   9   4     3270.92     3266.40    154.51 o 
  -7   9   4     2409.09     2196.10    145.49 o 
  -5   9   4    11702.44    11809.52    465.47 o 
  -3   9   4     3797.34     3772.87    197.61 o 
  -1   9   4     1983.09     2037.11    126.99 o 
   1   9   4     6211.08     7087.64    240.52 o 
   3   9   4     3964.92     4372.67    200.59 o 
   5   9   4      446.74      332.83     80.56 o 
   7   9   4     5538.66     5831.91    214.98 o 
   9   9   4     3992.01     4162.72    176.72 o 
  11   9   4      230.15      161.36     85.14 o 
  13   9   4     8280.40     8593.61    293.64 o 
  15   9   4     5571.04     6205.18    258.21 o 
  17   9   4        0.45     -103.46    103.46 o 
  19   9   4     5370.56     5846.30    266.51 o 
  21   9   4     1404.96     1249.85    166.58 o 
  23   9   4       54.62     -153.91    153.91 o 
 -28  10   4     1370.56     1429.40    398.00 o 
 -26  10   4     6032.53     7085.50    883.71 o 
 -24  10   4     2284.01     2388.56    231.58 o 
 -22  10   4     2021.73     2137.73    182.50 o 
 -20  10   4     2718.89     2901.09    195.40 o 
 -18  10   4     2175.37     2175.24    169.21 o 
 -16  10   4      803.09     1133.21    215.65 o 
 -14  10   4     8498.66     9036.09    375.55 o 
 -12  10   4     3792.13     3644.02    208.24 o 
 -10  10   4      770.77      452.80    112.86 o 
  -8  10   4     7448.45     7480.26    417.41 o 
  -6  10   4      946.41      819.70    121.09 o 
  -4  10   4       56.70      -61.82     97.54 o 
  -2  10   4     2746.59     2907.74    184.84 o 
   0  10   4     3463.82     3645.82    211.08 o 
   2  10   4       80.98       79.19    105.36 o 
   4  10   4     5023.37     5049.57    301.42 o 
   6  10   4     2888.93     3159.31    158.15 o 
   8  10   4        1.16      -90.59     90.59 o 
  10  10   4     5711.40     6578.25    343.02 o 
  12  10   4     4729.27     5108.92    217.04 o 
  14  10   4        1.81     -115.00    115.00 o 
  16  10   4     5209.73     5659.90    259.93 o 
  18  10   4     6306.84     6658.55    459.16 o 
  20  10   4      234.72      330.98    254.30 o 
 -21  11   4      695.58     1028.95    343.47 o 
 -19  11   4     3472.80     4289.33    255.41 o 
 -17  11   4     6177.03     6570.63    559.67 o 
 -15  11   4      987.71     1045.52    169.92 o 
 -13  11   4      866.07      726.76    160.30 o 
 -11  11   4     3394.53     3545.46    258.45 o 
  -9  11   4      761.55      739.70    137.57 o 
  -7  11   4      492.37      416.68    130.60 o 
  -5  11   4     4747.98     5636.50    430.37 o 
  -3  11   4     1820.39     1932.00    174.26 o 
  -1  11   4      444.43      272.77    131.17 o 
   1  11   4     2042.81     2483.49    194.75 o 
   3  11   4     2492.69     2860.99    248.02 o 
   5  11   4        9.45      -24.16    130.65 o 
   7  11   4     2664.56     2794.46    213.12 o 
   9  11   4     1052.27     1139.91    165.58 o 
  11  11   4      275.54      247.86    135.87 o 
  13  11   4     4072.42     4391.18    312.61 o 
  15  11   4     3262.62     3616.17    983.66 o 
  17  11   4      585.49      390.44    347.90 o 
 -14  12   4     1421.84     1186.44    384.77 o 
 -12  12   4      208.46      183.40    312.92 o 
 -10  12   4      147.51      223.22    176.45 o 
  -8  12   4      308.69      350.43    154.19 o 
  -6  12   4      135.56      -46.43    148.39 o 
  -4  12   4      120.80     -100.84    152.23 o 
  -2  12   4     1213.43     1299.51    240.70 o 
   0  12   4      557.51      521.54    165.82 o 
   2  12   4      143.56       35.44    159.66 o 
   4  12   4      958.92      835.96    176.41 o 
   6  12   4      376.75      359.52    243.94 o 
   8  12   4      208.68       67.12    382.88 o 
  10  12   4      847.71      959.55    413.13 o 
 -43   1   5      347.90      788.44    363.02 o 
 -41   1   5     2536.70     3074.70    359.38 o 
 -39   1   5      845.67      689.63    146.81 o 
 -37   1   5      993.94     1080.13    189.98 o 
 -35   1   5        0.79       -6.65     93.05 o 
 -33   1   5      408.48      375.28     90.69 o 
 -31   1   5     2882.91     3089.70    176.02 o 
 -29   1   5       50.49       78.06     58.85 o 
 -27   1   5     5192.66     4915.31    169.98 o 
 -25   1   5     3735.09     4145.62    174.26 o 
 -23   1   5      777.14      876.25     58.49 o 
 -21   1   5     1595.77     1549.70     75.01 o 
 -19   1   5     9038.92     9176.45    271.07 o 
 -17   1   5     3610.44     3691.17    111.08 o 
 -15   1   5        4.92       17.83     23.57 o 
 -13   1   5      785.55      659.12     49.39 o 
 -11   1   5    17165.96    18116.13    497.14 o 
  -9   1   5      276.81      319.12     22.82 o 
  -7   1   5      209.93      124.67     20.02 o 
  -5   1   5     9585.43    10454.78    266.05 o 
  -3   1   5     1630.27     1865.45     58.39 o 
  -1   1   5      120.70       26.09     16.46 o 
   1   1   5     1580.26     2262.02     69.32 o 
   3   1   5     1784.82     2180.40     65.86 o 
   5   1   5    18466.52    20376.91    516.38 o 
   7   1   5     8111.84     8518.32    213.27 o 
   9   1   5     2703.27     2812.53     84.87 o 
  11   1   5     1950.81     2204.95     75.06 o 
  13   1   5     4433.91     4866.29    135.80 o 
  15   1   5      176.86      167.04     39.42 o 
  17   1   5     3552.17     3797.13    118.78 o 
  19   1   5     5147.05     5577.23    161.43 o 
  21   1   5       75.18      140.18     53.89 o 
  23   1   5     1123.63     1200.33     83.54 o 
  25   1   5      448.75      510.28     87.33 o 
  27   1   5       35.73      -82.22    117.68 o 
  29   1   5        1.61      -65.37    153.86 o 
  31   1   5     1388.82     1155.68    197.49 o 
  33   1   5      270.60      113.87    192.07 o 
  35   1   5       10.28     -368.70    368.70 o 
 -42   2   5      611.47      450.52    236.60 o 
 -40   2   5     1599.52     1592.57    231.39 o 
 -38   2   5      312.66      416.29    122.90 o 
 -36   2   5      892.82     1001.77    120.62 o 
 -34   2   5     2613.45     2793.30    298.99 o 
 -32   2   5      173.61       32.40     81.02 o 
 -30   2   5     1008.53     1214.53    115.24 o 
 -28   2   5     6840.46     7474.32    283.92 o 
 -26   2   5     2192.65     2211.80    102.32 o 
 -24   2   5     1422.42     1670.32     83.86 o 
 -22   2   5     7064.21     7432.67    209.12 o 
 -20   2   5     1603.20     1642.28     67.77 o 
 -18   2   5     9999.46     9943.06    266.78 o 
 -16   2   5    27715.18    27176.38    692.60 o 
 -14   2   5    11575.79    11345.86    316.33 o 
 -12   2   5      913.23      954.97     57.39 o 
 -10   2   5     9644.33     9400.72    241.53 o 
  -8   2   5     3658.62     3227.50     92.53 o 
  -6   2   5      346.44      355.39     23.45 o 
  -4   2   5    13902.02    13531.28    342.04 o 
  -2   2   5     2800.76     2441.63     73.27 o 
   0   2   5    15559.04    16223.18    389.27 o 
   2   2   5    20306.72    20675.13    529.67 o 
   4   2   5    18908.31    19743.35    475.28 o 
   6   2   5     4092.37     4631.94    123.06 o 
   8   2   5    14419.61    15439.26    375.08 o 
  10   2   5    16336.40    18328.92    477.93 o 
  12   2   5       19.31       51.64     32.29 o 
  14   2   5    15984.69    17680.87    432.99 o 
  16   2   5     6968.52     7911.72    224.58 o 
  18   2   5     1508.21     1694.63     91.89 o 
  20   2   5      468.33      558.43     63.29 o 
  22   2   5     5226.08     5636.99    200.38 o 
  24   2   5      170.76       52.09    121.96 o 
  26   2   5     1726.42     1545.92    146.80 o 
  28   2   5     3281.14     3368.29    261.58 o 
  30   2   5      968.25      791.23    157.51 o 
  32   2   5        1.49     -122.68    190.25 o 
  34   2   5     1202.94      813.82    265.16 o 
 -41   3   5        0.81     -169.00    169.00 o 
 -39   3   5     1541.03     1744.19    266.69 o 
 -37   3   5     3729.31     5107.68    379.97 o 
 -35   3   5      829.15      810.25    184.35 o 
 -33   3   5     3008.45     3754.49    272.59 o 
 -31   3   5     6954.40     7944.19    292.85 o 
 -29   3   5     2044.79     1944.52    118.29 o 
 -27   3   5     1008.15     1037.57     87.72 o 
 -25   3   5     7509.28     7827.60    276.99 o 
 -23   3   5     6303.85     6668.80    234.64 o 
 -21   3   5     7870.03     8524.66    237.31 o 
 -19   3   5    48476.88    49623.36   1337.69 o 
 -17   3   5     2755.87     2737.45     94.15 o 
 -15   3   5    15162.03    14109.19    367.53 o 
 -13   3   5    22540.24    22319.17    537.57 o 
 -11   3   5    11833.14    11621.36    285.92 o 
  -9   3   5       95.92       63.99     21.97 o 
  -7   3   5    16273.04    15464.83    374.11 o 
  -5   3   5     7948.17     7486.78    185.99 o 
  -3   3   5    14137.32    13788.00    331.79 o 
  -1   3   5    37868.30    36918.10    932.52 o 
   1   3   5    13437.24    12557.58    327.38 o 
   3   3   5       10.17      -13.14     24.12 o 
   5   3   5    23831.28    23634.96    603.26 o 
   7   3   5    10808.75    10667.18    287.39 o 
   9   3   5      686.89      664.99     43.27 o 
  11   3   5    13006.18    12730.73    337.93 o 
  13   3   5    17059.59    17940.11    470.14 o 
  15   3   5       19.14      -24.53     47.28 o 
  17   3   5     5978.95     6577.95    213.80 o 
  19   3   5     5918.25     6183.67    209.52 o 
  21   3   5     1053.08     1043.06    105.63 o 
  23   3   5     9579.08    10046.20    357.78 o 
  25   3   5     5903.55     6197.89    253.08 o 
  27   3   5      746.59      470.19    135.38 o 
  29   3   5     2683.73     2428.67    205.64 o 
  31   3   5     3438.40     3106.51    263.61 o 
  33   3   5     1004.82      702.18    202.30 o 
 -40   4   5     4252.09     4988.41    327.29 o 
 -38   4   5        0.74     -145.72    145.72 o 
 -36   4   5     1749.67     1623.56    332.13 o 
 -34   4   5      409.08      218.02    110.36 o 
 -32   4   5     1558.15     1571.83    140.04 o 
 -30   4   5     3146.93     3393.30    350.96 o 
 -28   4   5    11304.48    12725.76    432.42 o 
 -26   4   5     3751.74     3801.79    164.92 o 
 -24   4   5    11077.26    11433.59    384.17 o 
 -22   4   5     5180.83     5348.36    240.55 o 
 -20   4   5    11045.52    10734.58    321.87 o 
 -18   4   5     4809.35     4568.40    145.62 o 
 -16   4   5    35985.64    36665.11    875.04 o 
 -14   4   5    11388.07    11155.09    276.87 o 
 -12   4   5     2293.82     2210.48     73.04 o 
 -10   4   5    27249.91    27439.10    657.97 o 
  -8   4   5     1068.59      795.50     38.74 o 
  -6   4   5    23436.70    24565.01    586.43 o 
  -4   4   5    17379.83    15512.74    375.00 o 
  -2   4   5    14129.65    13171.40    343.29 o 
   0   4   5     2625.74     2348.18     79.24 o 
   2   4   5    29096.11    29672.97    754.86 o 
   4   4   5    27459.98    28144.72    723.24 o 
   6   4   5     2665.29     2857.36     97.04 o 
   8   4   5     5450.79     4769.75    160.18 o 
  10   4   5    27827.83    29347.75    959.52 o 
  12   4   5        7.43       -4.08     41.75 o 
  14   4   5    15634.75    16471.75    476.81 o 
  16   4   5    15682.62    16549.95    637.38 o 
  18   4   5      109.50       96.18     60.00 o 
  20   4   5     5441.21     5781.07    201.90 o 
  22   4   5       75.65      167.70     91.72 o 
  24   4   5      121.60      -98.89     98.89 o 
  26   4   5     4113.71     4167.45    207.25 o 
  28   4   5     4626.20     4466.19    414.68 o 
  30   4   5     1615.41     1518.83    196.30 o 
  32   4   5     1026.15      839.60    202.24 o 
 -39   5   5     3654.50     4156.20   1179.05 o 
 -37   5   5     5026.53     6229.27    627.88 o 
 -35   5   5      663.73      445.41    140.16 o 
 -33   5   5     2568.30     2694.65    359.14 o 
 -31   5   5     9459.89    10509.58    475.09 o 
 -29   5   5     2436.73     2247.24    143.97 o 
 -27   5   5     3132.72     3147.09    167.01 o 
 -25   5   5    17286.39    18328.67    650.59 o 
 -23   5   5     8708.10     8863.84    411.30 o 
 -21   5   5     7426.75     7692.83    246.15 o 
 -19   5   5    31525.02    32164.58    915.23 o 
 -17   5   5     8433.05     8151.13    251.72 o 
 -15   5   5     6764.61     6409.37    170.57 o 
 -13   5   5    27916.56    27736.05    666.40 o 
 -11   5   5    21432.75    21104.95    508.97 o 
  -9   5   5        2.76        5.56     29.03 o 
  -7   5   5    22735.92    22152.21    533.06 o 
  -5   5   5    14677.72    13840.90    338.56 o 
  -3   5   5      660.90      756.07     44.78 o 
  -1   5   5    31201.75    30190.45    772.39 o 
   1   5   5    33691.84    31622.94    889.62 o 
   3   5   5     1133.10      974.23     52.94 o 
   5   5   5    28528.49    29338.75    825.75 o 
   7   5   5    25195.20    25988.03    739.41 o 
   9   5   5     1384.43     1394.47    113.24 o 
  11   5   5    10026.12    10283.46    310.10 o 
  13   5   5    21296.00    22103.99    679.70 o 
  15   5   5      382.88      347.60     79.93 o 
  17   5   5    13094.44    12917.18    463.37 o 
  19   5   5    18633.67    19604.71    613.68 o 
  21   5   5        0.44      -57.64     88.03 o 
  23   5   5     4492.98     4359.35    306.80 o 
  25   5   5     5054.99     5307.06    547.72 o 
  27   5   5      911.43      963.33    147.54 o 
  29   5   5     2374.65     2416.56    220.64 o 
  31   5   5     4883.12     4941.85    623.38 o 
 -36   6   5     1671.07     1733.99    257.13 o 
 -34   6   5     3003.70     3397.24    439.96 o 
 -32   6   5      556.57      172.50    171.25 o 
 -30   6   5     1532.11     1372.16    143.08 o 
 -28   6   5     6968.30     6791.62    298.31 o 
 -26   6   5     4069.68     4166.10    182.92 o 
 -24   6   5     4622.19     5133.95    255.69 o 
 -22   6   5    17039.28    17673.98    520.20 o 
 -20   6   5     2696.98     2542.71    138.46 o 
 -18   6   5     2257.58     2300.99    106.06 o 
 -16   6   5    18070.68    17613.70    511.08 o 
 -14   6   5     6549.09     6481.74    191.16 o 
 -12   6   5     1409.27     1286.56     65.52 o 
 -10   6   5    12731.23    13123.67    325.03 o 
  -8   6   5     7200.64     7356.88    191.93 o 
  -6   6   5     2242.64     2196.47     84.74 o 
  -4   6   5     8255.49     8380.27    231.55 o 
  -2   6   5     4692.61     4555.71    138.60 o 
   0   6   5     3629.14     3171.09    107.25 o 
   2   6   5    15376.01    15187.18    443.19 o 
   4   6   5     7096.36     7258.18    228.19 o 
   6   6   5      570.34      563.77     60.07 o 
   8   6   5     6929.01     7135.83    249.41 o 
  10   6   5     8648.09     8720.81    275.46 o 
  12   6   5      185.07       56.63     64.11 o 
  14   6   5    14215.72    14253.00    420.52 o 
  16   6   5     6359.06     6419.55    233.87 o 
  18   6   5       32.90      -10.89     68.06 o 
  20   6   5     3884.55     3840.34    186.05 o 
  22   6   5     3597.73     3246.70    175.11 o 
  24   6   5     1103.33      984.12    150.37 o 
  26   6   5     1215.98     1344.77    161.80 o 
  28   6   5     3565.02     3593.80    300.87 o 
  30   6   5      368.94     -265.65    330.88 o 
 -35   7   5        3.85      183.25    164.84 o 
 -33   7   5      382.36      239.96    145.41 o 
 -31   7   5     3260.06     3340.57    211.73 o 
 -29   7   5      965.21     1079.11    139.68 o 
 -27   7   5     1529.93     1577.15    162.91 o 
 -25   7   5     2770.59     2493.20    164.24 o 
 -23   7   5      955.61      894.63     96.70 o 
 -21   7   5     1817.25     1824.22    113.83 o 
 -19   7   5     5832.48     5945.25    224.05 o 
 -17   7   5      135.93      152.23     60.85 o 
 -15   7   5     3726.15     3480.13    162.53 o 
 -13   7   5     3145.82     3085.21    114.02 o 
 -11   7   5     4763.99     4196.67    137.48 o 
  -9   7   5      217.15      199.24     52.64 o 
  -7   7   5     2195.74     2208.90     90.93 o 
  -5   7   5      528.17      598.44     72.61 o 
  -3   7   5     9681.29     9532.60    264.54 o 
  -1   7   5    18333.27    18364.26    530.96 o 
   1   7   5      702.16      628.18     63.29 o 
   3   7   5     1065.47     1099.67     83.25 o 
   5   7   5     4028.35     4088.99    155.05 o 
   7   7   5     1832.30     1858.20    103.59 o 
   9   7   5      336.11      230.33     65.90 o 
  11   7   5     8636.23     8451.78    276.67 o 
  13   7   5     6736.69     6851.39    236.13 o 
  15   7   5     1113.10      872.62    104.39 o 
  17   7   5     3833.47     3947.03    208.57 o 
  19   7   5     4113.33     3845.93    191.09 o 
  21   7   5       79.58        4.01    120.51 o 
  23   7   5     2187.67     2157.74    174.62 o 
  25   7   5      654.94      614.90    152.97 o 
  27   7   5       48.69     -109.03    161.04 o 
 -32   8   5      190.42       77.55    198.96 o 
 -30   8   5      344.47      248.16    136.81 o 
 -28   8   5     1759.93     1681.07    162.21 o 
 -26   8   5      358.40      364.57    109.78 o 
 -24   8   5      403.08      380.61    101.80 o 
 -22   8   5      836.03      856.07    104.64 o 
 -20   8   5        9.50       14.82     82.97 o 
 -18   8   5      411.91      253.94     93.61 o 
 -16   8   5     1738.94     1862.87    127.68 o 
 -14   8   5      745.98      718.55     84.07 o 
 -12   8   5      504.78      315.88     70.98 o 
 -10   8   5      718.03      740.30     73.12 o 
  -8   8   5      242.40      211.32     60.99 o 
  -6   8   5      565.25      498.91     66.63 o 
  -4   8   5     1771.49     1688.46     95.41 o 
  -2   8   5     1978.28     2185.63    108.83 o 
   0   8   5       25.99        3.25     58.80 o 
   2   8   5      113.84       87.00     62.49 o 
   4   8   5     1956.41     2229.87    114.64 o 
   6   8   5      129.60      114.39     68.63 o 
   8   8   5      296.65      291.37     75.81 o 
  10   8   5      859.21      781.48     89.58 o 
  12   8   5        2.14       81.68     79.62 o 
  14   8   5     2261.61     2337.52    135.63 o 
  16   8   5      435.02      308.00    116.45 o 
  18   8   5      356.61      264.87    126.89 o 
  20   8   5     1901.25     1938.18    171.15 o 
  22   8   5      243.33       92.38    172.96 o 
  24   8   5       72.45     -193.53    201.68 o 
  26   8   5      553.49      458.51    452.83 o 
 -31   9   5       38.20      106.83    316.70 o 
 -29   9   5      391.23      236.46    154.75 o 
 -27   9   5      183.50      280.26    130.24 o 
 -25   9   5       10.16       41.23    133.04 o 
 -23   9   5      187.13      193.94    121.98 o 
 -21   9   5        0.55      -82.09    103.05 o 
 -19   9   5      212.07      187.13     98.62 o 
 -17   9   5        0.28      -91.50     91.50 o 
 -15   9   5      376.23      149.19     94.07 o 
 -13   9   5      659.58      496.77     90.28 o 
 -11   9   5      310.90      270.34     99.92 o 
  -9   9   5      144.77       71.93     77.61 o 
  -7   9   5      150.56      181.21     86.76 o 
  -5   9   5      177.18       72.10     90.81 o 
  -3   9   5      622.36      442.24     86.93 o 
  -1   9   5     3363.04     3191.52    161.24 o 
   1   9   5     1145.97     1185.95     97.72 o 
   3   9   5      809.19      938.28     97.52 o 
   5   9   5       37.21      114.47     77.20 o 
   7   9   5      726.12      823.67     95.04 o 
   9   9   5      292.52      318.31     91.36 o 
  11   9   5        0.09      -89.66     89.66 o 
  13   9   5      235.32      258.15     99.20 o 
  15   9   5       59.66       95.92    127.29 o 
  17   9   5        8.62     -132.04    132.86 o 
  19   9   5      117.41      202.63    180.53 o 
  21   9   5       34.08      -94.33    158.50 o 
 -28  10   5      456.44      912.28    382.88 o 
 -26  10   5       28.94      -17.93    185.80 o 
 -24  10   5        2.81      -42.72    137.20 o 
 -22  10   5        1.02     -116.57    124.87 o 
 -20  10   5      247.08      225.52    122.49 o 
 -18  10   5      251.48       51.19    118.15 o 
 -16  10   5      473.64      542.65    124.31 o 
 -14  10   5      298.24      292.70    109.25 o 
 -12  10   5      612.78      542.88    127.83 o 
 -10  10   5      223.51      304.89    109.17 o 
  -8  10   5       12.81      -29.67    101.51 o 
  -6  10   5       25.29      -68.56    100.46 o 
  -4  10   5      834.10      814.27    122.57 o 
  -2  10   5     1221.87     1191.59    131.38 o 
   0  10   5      487.72      337.83    114.97 o 
   2  10   5      138.88      119.86    111.57 o 
   4  10   5      566.46      731.65    104.06 o 
   6  10   5       37.87      -94.13     94.13 o 
   8  10   5     1698.82     1805.21    134.20 o 
  10  10   5      942.05     1078.31    157.08 o 
  12  10   5       33.64     -125.58    125.58 o 
  14  10   5       86.10      -44.87    186.11 o 
  16  10   5      585.22      540.92    163.43 o 
  18  10   5      819.28      869.27    177.28 o 
 -23  11   5     1047.97      686.34    363.02 o 
 -21  11   5        3.07      -33.43    187.47 o 
 -19  11   5     3767.19     4614.93    384.69 o 
 -17  11   5       73.69     -103.44    173.49 o 
 -15  11   5     1201.82     1195.04    178.71 o 
 -13  11   5     2079.92     2322.99    212.85 o 
 -11  11   5      176.11      126.51    139.76 o 
  -9  11   5      488.82      387.65    134.87 o 
  -7  11   5     2610.73     2450.91    191.81 o 
  -5  11   5     3089.59     3312.94    220.03 o 
  -3  11   5        5.22     -127.00    127.00 o 
  -1  11   5     1490.21     1546.08    168.48 o 
   1  11   5     2197.22     2557.52    196.73 o 
   3  11   5       83.06      -75.47    133.33 o 
   5  11   5     1073.67     1284.28    167.77 o 
   7  11   5     1240.75     1579.47    308.23 o 
   9  11   5       38.83      161.72    163.42 o 
  11  11   5      639.85      601.11    155.79 o 
  13  11   5      998.34     1211.86    369.17 o 
  15  11   5      302.17      191.91    332.77 o 
 -14  12   5      139.53     -289.28    325.21 o 
 -12  12   5     1860.44     1815.12    392.33 o 
 -10  12   5     4103.61     4984.95    603.15 o 
  -8  12   5      894.73     1097.22    174.07 o 
  -6  12   5      419.81      121.25    160.36 o 
  -4  12   5     2125.44     2397.31    273.18 o 
  -2  12   5     1190.65     1181.28    184.38 o 
   0  12   5        2.59      -90.07    195.37 o 
   2  12   5     1127.61      852.78    311.17 o 
   4  12   5      751.70      949.15    444.33 o 
   6  12   5        0.89      220.27    402.73 o 
 -42   0   6    15537.72    14796.03   1385.92 o 
 -40   0   6     4704.18     6022.57   1026.20 o 
 -38   0   6     4598.33     6023.88   1230.40 o 
 -36   0   6     8620.65     9909.75   1882.24 o 
 -34   0   6     1480.66     1505.35    208.42 o 
 -32   0   6     6407.49     7062.87    432.06 o 
 -30   0   6    16742.49    19843.01    935.22 o 
 -28   0   6    13900.01    13237.80   1050.34 o 
 -26   0   6     3150.39     3342.49    321.62 o 
 -24   0   6    27318.58    26420.20   1643.60 o 
 -22   0   6    10468.16    10448.17    434.31 o 
 -20   0   6    19058.43    18389.71    782.72 o 
 -18   0   6    34139.29    32426.04   1269.34 o 
 -16   0   6    23256.32    22365.00    883.30 o 
 -14   0   6    20050.56    21183.78    716.14 o 
 -12   0   6    75402.20    79015.24   3403.82 o 
 -10   0   6     6836.95     6807.15    331.48 o 
  -8   0   6      107.88       82.46     27.97 o 
  -6   0   6    62439.11    67591.67   2503.19 o 
  -4   0   6     3256.17     2764.00    122.11 o 
  -2   0   6     8608.71     9685.93    375.68 o 
   0   0   6    72307.55    80293.20   2976.60 o 
   2   0   6   181286.63   205202.66   7561.48 o 
   4   0   6     5173.33     6837.01    292.71 o 
   6   0   6    15764.71    15946.37    609.02 o 
   8   0   6    32255.65    35389.16   1324.45 o 
  10   0   6     4246.30     4447.16    178.61 o 
  12   0   6    15994.56    17883.96    972.23 o 
  14   0   6    23091.03    25870.43   1130.10 o 
  16   0   6     6705.90     7091.86    273.31 o 
  18   0   6    10701.88    12131.62    442.30 o 
  20   0   6    13484.43    14934.47    591.55 o 
  22   0   6     2177.78     2381.19    145.20 o 
  24   0   6     2510.13     2741.40    162.35 o 
  26   0   6    10591.59    12558.33   1139.17 o 
  28   0   6     1267.77     1436.50    228.19 o 
  30   0   6     2545.53     1795.26    433.93 o 
 -43   1   6       96.67      334.66    337.50 o 
 -41   1   6     1395.44     1402.60    332.30 o 
 -39   1   6     1291.43     1210.00    211.64 o 
 -37   1   6     2001.56     2485.02    202.50 o 
 -35   1   6     3904.61     4019.93    218.70 o 
 -33   1   6     8234.74    10161.19    425.71 o 
 -31   1   6      535.29      599.19     76.10 o 
 -29   1   6     4535.06     5164.88    215.88 o 
 -27   1   6    12250.92    13651.65    426.24 o 
 -25   1   6      845.80      947.70     64.76 o 
 -23   1   6     1721.40     1812.91     83.05 o 
 -21   1   6    25104.62    24169.79    682.13 o 
 -19   1   6     5325.47     5159.26    159.49 o 
 -17   1   6     7947.87     7491.56    204.30 o 
 -15   1   6    51050.23    50893.69   1282.26 o 
 -13   1   6    26000.88    27111.14    647.50 o 
 -11   1   6     5509.71     6083.78    177.43 o 
  -9   1   6    16508.56    17743.63    428.70 o 
  -7   1   6     1458.13     1322.76     45.49 o 
  -5   1   6     3900.77     4050.94    119.73 o 
  -3   1   6    28590.83    30300.69    760.63 o 
  -1   1   6    68864.88    76814.73   1911.14 o 
   1   1   6    22246.60    27286.46    687.91 o 
   3   1   6    21211.07    23689.04    684.15 o 
   5   1   6    38074.71    42751.88   1098.36 o 
   7   1   6       20.62       89.14     27.55 o 
   9   1   6    22390.58    23367.78    564.33 o 
  11   1   6    14101.73    15855.36    390.25 o 
  13   1   6     1399.37     1420.68     63.65 o 
  15   1   6     9008.30     9609.00    249.06 o 
  17   1   6     8060.29     8843.90    234.50 o 
  19   1   6      868.76      789.49     64.75 o 
  21   1   6     1468.45     1533.74     90.87 o 
  23   1   6     6433.49     6699.38    235.48 o 
  25   1   6      640.35      729.48    112.13 o 
  27   1   6     2817.75     2848.74    193.69 o 
  29   1   6     4696.61     4472.96    431.08 o 
  31   1   6      643.94      555.85    229.36 o 
 -42   2   6     2126.98     2395.28    638.55 o 
 -40   2   6      187.95      -18.77    131.93 o 
 -38   2   6      875.75      965.28    134.34 o 
 -36   2   6     3737.68     4505.32    441.48 o 
 -34   2   6      170.85      159.23     93.15 o 
 -32   2   6     1606.15     1631.96    115.29 o 
 -30   2   6     6650.85     7228.48    267.90 o 
 -28   2   6      362.65      348.61     63.39 o 
 -26   2   6     7367.24     7722.46    241.80 o 
 -24   2   6    10492.14    11119.80    331.46 o 
 -22   2   6     6420.52     6668.47    189.83 o 
 -20   2   6     3155.73     2956.05     99.94 o 
 -18   2   6    14628.08    15129.14    439.61 o 
 -16   2   6     7480.01     6755.28    186.85 o 
 -14   2   6    11637.03    11099.02    321.22 o 
 -12   2   6    16198.25    15083.53    365.82 o 
 -10   2   6     1405.11     1236.24     48.66 o 
  -8   2   6      558.01      542.48     29.92 o 
  -6   2   6     7609.57     6987.58    196.22 o 
  -4   2   6     1596.98     1161.69     47.30 o 
  -2   2   6    10516.04    12182.94    313.53 o 
   0   2   6    57066.85    59293.50   1470.05 o 
   2   2   6    26143.82    26224.31    624.56 o 
   4   2   6     1456.03     1634.16     58.74 o 
   6   2   6    20641.45    21757.51    526.37 o 
   8   2   6     9730.49    10159.45    255.50 o 
  10   2   6     5257.56     5277.64    144.65 o 
  12   2   6    27421.46    30029.82    723.42 o 
  14   2   6     8210.16     8921.17    250.17 o 
  16   2   6     1333.28     1387.68     68.64 o 
  18   2   6    19324.03    21125.01    614.95 o 
  20   2   6     6134.20     6798.65    231.21 o 
  22   2   6      770.44      982.97     96.82 o 
  24   2   6     1128.68     1108.69    121.31 o 
  26   2   6     2359.86     2492.83    202.36 o 
  28   2   6      111.02      -77.54    151.72 o 
  30   2   6     1406.54     2162.91    446.30 o 
  32   2   6     4557.53     4599.70    844.69 o 
  34   2   6       72.59     -116.28    363.97 o 
 -41   3   6      689.18      659.98    259.40 o 
 -39   3   6      742.22      594.93    221.09 o 
 -37   3   6     2586.95     3227.22    246.39 o 
 -35   3   6     1085.06     1303.96    224.14 o 
 -33   3   6     3600.84     4077.79    190.53 o 
 -31   3   6        2.09       13.79     81.54 o 
 -29   3   6     1048.03     1008.72     96.05 o 
 -27   3   6     7861.36     8686.53    315.99 o 
 -25   3   6        4.44       29.73     59.29 o 
 -23   3   6      548.34      404.90     50.00 o 
 -21   3   6    14751.75    15292.49    404.52 o 
 -19   3   6    11507.92    11333.16    319.96 o 
 -17   3   6     2616.52     2362.99     83.78 o 
 -15   3   6     8884.88     9198.82    231.75 o 
 -13   3   6     8158.46     7955.45    201.22 o 
 -11   3   6     1982.30     1935.24     64.91 o 
  -9   3   6      135.74      389.31     29.24 o 
  -7   3   6       53.24        5.65     24.42 o 
  -5   3   6      236.96      287.17     26.12 o 
  -3   3   6     4722.13     4450.42    118.64 o 
  -1   3   6     6944.47     6441.56    193.21 o 
   1   3   6      978.65     1000.73     46.87 o 
   3   3   6     7075.04     6915.42    190.96 o 
   5   3   6    28681.20    31587.68    810.76 o 
   7   3   6      826.63      859.57     47.83 o 
   9   3   6     9363.71     9674.21    263.42 o 
  11   3   6      364.84      431.24     45.77 o 
  13   3   6     1641.95     1462.86     80.81 o 
  15   3   6     4945.29     5424.89    185.37 o 
  17   3   6     2584.32     2914.47    127.93 o 
  19   3   6     5884.10     6313.95    216.62 o 
  21   3   6      411.43      406.23     79.36 o 
  23   3   6     9468.72    10194.31    364.69 o 
  25   3   6      142.49      -44.26    115.85 o 
  27   3   6      576.68      491.51    159.65 o 
  29   3   6     1394.17     1644.98    198.46 o 
  31   3   6      194.71      -47.14    229.70 o 
  33   3   6        1.69      -37.81    385.71 o 
 -40   4   6      249.42      342.82    170.06 o 
 -38   4   6       60.00     -145.45    145.45 o 
 -36   4   6      721.22      694.65    162.21 o 
 -34   4   6        1.09      -99.37     99.37 o 
 -32   4   6      812.47      962.75    111.04 o 
 -30   4   6      648.62      584.36     93.47 o 
 -28   4   6      512.43      608.13     85.54 o 
 -26   4   6      842.19      773.41     84.54 o 
 -24   4   6      360.54      332.20     63.20 o 
 -22   4   6      579.83      677.88     81.05 o 
 -20   4   6     3120.98     3249.36    110.17 o 
 -18   4   6     7815.42     8044.91    222.98 o 
 -16   4   6     5594.15     5755.10    176.54 o 
 -14   4   6      294.72      283.54     34.42 o 
 -12   4   6     1098.52     1105.65     64.14 o 
 -10   4   6      283.83      295.40     31.08 o 
  -8   4   6      868.55      840.70     41.42 o 
  -6   4   6     1600.94     1480.91     56.38 o 
  -4   4   6      175.06      153.20     24.60 o 
  -2   4   6      249.12      175.97     30.37 o 
   0   4   6     3246.77     3399.87    110.88 o 
   2   4   6    12322.13    12704.59    333.79 o 
   4   4   6     5253.29     5620.31    161.93 o 
   6   4   6       18.86       37.36     36.94 o 
   8   4   6      535.19      510.68     45.28 o 
  10   4   6      266.69      164.14     47.35 o 
  12   4   6      276.05      264.34     52.27 o 
  14   4   6       37.42       46.43     54.43 o 
  16   4   6       34.38      -57.42     57.42 o 
  18   4   6       20.54      -49.98     66.47 o 
  20   4   6       32.33       42.06     73.61 o 
  22   4   6      176.64      -60.27     98.77 o 
  24   4   6      827.22     1039.09    247.70 o 
  26   4   6      903.63      713.22    203.18 o 
  28   4   6       73.55      -37.70    160.28 o 
  30   4   6        0.33      211.60    184.43 o 
  32   4   6        0.40      -14.00    255.61 o 
 -39   5   6       36.78       64.56    162.25 o 
 -37   5   6      569.40      364.83    154.35 o 
 -35   5   6      987.37      896.74    154.87 o 
 -33   5   6     1472.84     1656.98    167.70 o 
 -31   5   6        2.29      -92.36     92.36 o 
 -29   5   6       17.27      -29.14     83.27 o 
 -27   5   6      683.60      611.51     88.26 o 
 -25   5   6      299.18      188.85     69.74 o 
 -23   5   6     1011.61     1069.52     81.57 o 
 -21   5   6     1172.78     1150.44     79.34 o 
 -19   5   6      615.78      540.87     60.39 o 
 -17   5   6      771.45      767.54     60.64 o 
 -15   5   6       12.40       16.60     35.45 o 
 -13   5   6      514.96      456.61     40.97 o 
 -11   5   6      308.59      328.99     39.39 o 
  -9   5   6     2811.01     2859.76     89.69 o 
  -7   5   6     3039.77     2895.45     89.28 o 
  -5   5   6     2637.07     2454.54     79.39 o 
  -3   5   6      806.49      686.54     46.00 o 
  -1   5   6       60.19       87.65     33.87 o 
   1   5   6        3.29      -21.19     33.95 o 
   3   5   6      186.27      162.66     39.83 o 
   5   5   6        1.25      -39.22     39.22 o 
   7   5   6      225.73      226.60     55.56 o 
   9   5   6     1663.06     1681.25     91.47 o 
  11   5   6     1314.65     1373.90     82.05 o 
  13   5   6     1722.83     1638.21     93.44 o 
  15   5   6        0.27      -58.66     58.66 o 
  17   5   6       34.12      -56.19     65.25 o 
  19   5   6     2025.65     2127.49    122.47 o 
  21   5   6        7.19       52.58    107.47 o 
  23   5   6      630.66      504.88    158.29 o 
  25   5   6       12.79     -131.26    131.26 o 
  27   5   6       42.99     -185.25    191.16 o 
  29   5   6      123.92       32.69    185.03 o 
  31   5   6        7.20       97.37    367.75 o 
 -38   6   6      884.52      117.23    355.46 o 
 -36   6   6      429.91      152.95    152.24 o 
 -34   6   6       40.99       -4.04    139.09 o 
 -32   6   6      751.28      645.71    136.39 o 
 -30   6   6     6321.99     6253.46    430.24 o 
 -28   6   6     1246.02     1185.83    129.58 o 
 -26   6   6      659.22      697.70     87.49 o 
 -24   6   6     3780.05     3686.73    153.15 o 
 -22   6   6      324.05      234.48     68.02 o 
 -20   6   6      336.24      343.22     65.57 o 
 -18   6   6     3463.36     3464.22    134.71 o 
 -16   6   6       58.39      -29.74     51.40 o 
 -14   6   6     1975.82     1962.74     85.51 o 
 -12   6   6     2659.03     2879.95     96.59 o 
 -10   6   6     6510.97     6340.13    171.40 o 
  -8   6   6      218.09      162.63     37.06 o 
  -6   6   6     2587.54     2318.88     89.52 o 
  -4   6   6     5669.34     5413.99    159.97 o 
  -2   6   6     2085.84     1931.81     81.31 o 
   0   6   6     1866.26     1812.23     78.29 o 
   2   6   6       40.55       72.03     46.68 o 
   4   6   6        0.42       45.68     48.11 o 
   6   6   6     2958.57     3043.10    127.57 o 
   8   6   6     3490.28     3630.55    142.58 o 
  10   6   6      140.11      168.63     67.31 o 
  12   6   6     3888.87     3786.42    150.71 o 
  14   6   6     5809.43     6202.51    213.89 o 
  16   6   6      312.28      273.06     79.94 o 
  18   6   6      450.15      301.13     98.84 o 
  20   6   6     1565.61     2115.38    306.61 o 
  22   6   6      176.07      152.30    126.23 o 
  24   6   6      214.37      226.96    139.77 o 
  26   6   6      315.80      268.52    153.16 o 
  28   6   6      485.51      221.08    169.51 o 
 -35   7   6      745.69      666.66    168.09 o 
 -33   7   6     2578.18     2537.66    228.75 o 
 -31   7   6      435.12      192.59    134.06 o 
 -29   7   6     1360.89     1355.19    179.16 o 
 -27   7   6     2452.81     2061.22    169.82 o 
 -25   7   6      736.92      793.85    125.95 o 
 -23   7   6      413.86      458.25    104.58 o 
 -21   7   6     2030.61     2220.13    149.30 o 
 -19   7   6     1146.40     1226.15     87.59 o 
 -17   7   6     4032.11     3598.04    142.76 o 
 -15   7   6     8981.73     8515.24    244.85 o 
 -13   7   6     4659.61     4316.32    164.04 o 
 -11   7   6      253.94      197.54     56.56 o 
  -9   7   6     9546.88     9328.04    261.01 o 
  -7   7   6     4640.03     4432.00    142.63 o 
  -5   7   6      188.31      108.44     47.33 o 
  -3   7   6    13106.63    12967.54    385.99 o 
  -1   7   6    11096.91    11247.95    349.22 o 
   1   7   6      409.56      356.13     61.01 o 
   3   7   6     2541.84     2531.57    120.35 o 
   5   7   6     5118.69     5051.63    182.62 o 
   7   7   6       23.72       -1.68     61.72 o 
   9   7   6     5183.45     4981.46    186.16 o 
  11   7   6    11014.51    11212.00    351.76 o 
  13   7   6      749.65      571.93    107.69 o 
  15   7   6     2214.28     2463.13    153.67 o 
  17   7   6      849.58      749.08    103.21 o 
  19   7   6       44.02       35.20    122.74 o 
  21   7   6      863.54      809.33    144.19 o 
  23   7   6     1279.88     1047.13    160.42 o 
  25   7   6       46.64     -156.11    156.11 o 
  27   7   6      663.29      883.41    288.72 o 
 -34   8   6      348.46      157.88    308.19 o 
 -32   8   6     1101.30      787.67    163.18 o 
 -30   8   6     3259.06     2903.52    414.90 o 
 -28   8   6     1469.48     1540.91    139.63 o 
 -26   8   6      739.24      667.06    116.01 o 
 -24   8   6     7710.74     7806.49    396.45 o 
 -22   8   6      727.16      917.38    104.04 o 
 -20   8   6     2810.37     2648.53    144.86 o 
 -18   8   6     6255.63     6716.04    281.65 o 
 -16   8   6      870.64      917.99    102.32 o 
 -14   8   6     3932.59     3804.61    166.10 o 
 -12   8   6    11070.92    10784.15    332.35 o 
 -10   8   6     3374.39     3491.58    142.07 o 
  -8   8   6      388.24      312.85     64.72 o 
  -6   8   6    11263.67    11331.02    390.70 o 
  -4   8   6     3909.58     4108.06    189.82 o 
  -2   8   6       35.57      -37.33     61.30 o 
   0   8   6    11165.63    11662.58    359.49 o 
   2   8   6    10568.48    10705.52    335.00 o 
   4   8   6      279.45      161.93     70.65 o 
   6   8   6     7489.80     7992.48    267.70 o 
   8   8   6     8048.62     8730.60    289.18 o 
  10   8   6       64.98       -5.95     81.41 o 
  12   8   6     3492.12     3802.19    188.64 o 
  14   8   6     6533.31     6176.85    284.01 o 
  16   8   6      331.91      280.87    104.93 o 
  18   8   6     3581.80     3587.54    219.57 o 
  20   8   6     3678.78     3873.55    236.33 o 
  22   8   6        1.89       37.97    153.86 o 
  24   8   6     1770.72     1643.27    376.26 o 
 -31   9   6      254.27      392.32    279.36 o 
 -29   9   6     2017.19     2158.86    233.11 o 
 -27   9   6     5241.34     5750.68    481.08 o 
 -25   9   6     1523.18     1579.25    168.32 o 
 -23   9   6     2449.92     2764.23    184.52 o 
 -21   9   6     4796.89     5156.17    251.19 o 
 -19   9   6      849.23      921.82    116.61 o 
 -17   9   6     1622.73     1796.24    138.80 o 
 -15   9   6     5364.41     5543.21    249.85 o 
 -13   9   6     2496.75     2734.20    164.10 o 
 -11   9   6     1315.07     1336.97    108.52 o 
  -9   9   6     7170.45     7383.17    374.11 o 
  -7   9   6     2011.86     2152.32    131.10 o 
  -5   9   6      343.90      308.95     96.03 o 
  -3   9   6     2746.29     2618.63    150.32 o 
  -1   9   6     1956.56     2295.43    126.99 o 
   1   9   6       22.32      -17.42     76.67 o 
   3   9   6     7708.18     8543.46    285.60 o 
   5   9   6     8104.57     9053.70    302.41 o 
   7   9   6      136.84      148.96    103.38 o 
   9   9   6     3506.44     3624.26    191.88 o 
  11   9   6     3260.02     3706.15    225.63 o 
  13   9   6       31.86     -102.44    102.44 o 
  15   9   6     3104.76     3429.11    221.67 o 
  17   9   6     3831.18     3925.25    243.08 o 
  19   9   6      630.72      633.49    169.62 o 
  21   9   6     1198.40      823.42    366.80 o 
 -28  10   6      866.78     1070.16    401.78 o 
 -26  10   6      965.40     1176.82    235.93 o 
 -24  10   6     7719.94     8574.88    379.21 o 
 -22  10   6      727.04      649.63    137.18 o 
 -20  10   6     2148.64     2458.11    184.04 o 
 -18  10   6     6594.18     7531.73    330.20 o 
 -16  10   6     4460.06     4619.73    243.07 o 
 -14  10   6      436.84      341.21    129.72 o 
 -12  10   6     4766.57     4792.38    288.00 o 
 -10  10   6     3688.43     3707.50    213.43 o 
  -8  10   6      193.76      -38.13    105.98 o 
  -6  10   6     5423.54     5342.12    265.44 o 
  -4  10   6     3549.53     3659.98    214.03 o 
  -2  10   6       42.00     -109.88    109.88 o 
   0  10   6     7723.09     7931.78    314.46 o 
   2  10   6     6038.44     6290.98    301.03 o 
   4  10   6      157.27       54.58    115.68 o 
   6  10   6     3283.63     3473.95    196.52 o 
   8  10   6     3610.08     3374.76    233.01 o 
  10  10   6       19.01      -88.66    126.44 o 
  12  10   6     4275.93     4147.52    222.31 o 
  14  10   6     5003.58     5009.94    281.04 o 
  16  10   6       77.53     -131.34    164.55 o 
 -21  11   6     1272.29     1562.25    357.75 o 
 -19  11   6     1948.09     2101.40    218.27 o 
 -17  11   6      756.74      867.68    293.87 o 
 -15  11   6     3254.33     3208.76    265.42 o 
 -13  11   6     2445.19     2515.75    223.16 o 
 -11  11   6        1.50     -136.31    136.31 o 
  -9  11   6      510.65      359.56    135.25 o 
  -7  11   6      766.19      676.56    204.82 o 
  -5  11   6       32.84     -119.42    127.31 o 
  -3  11   6     3304.47     3453.72    268.62 o 
  -1  11   6     2370.89     2497.02    238.35 o 
   1  11   6        3.16     -149.96    173.22 o 
   3  11   6     2717.20     2563.39    252.08 o 
   5  11   6     4550.42     4478.26    321.26 o 
   7  11   6        1.43      -26.24    189.48 o 
   9  11   6     3470.22     3497.75    221.95 o 
  11  11   6     1512.56     1453.79    197.40 o 
  13  11   6       21.90       12.53    245.66 o 
 -14  12   6      393.99      441.49    351.68 o 
 -12  12   6     1263.14     1189.28    362.08 o 
  -8  12   6      537.80      325.21    402.73 o 
  -6  12   6      986.41      966.17    409.35 o 
  -4  12   6      243.28      -28.54    292.33 o 
  -2  12   6      116.74     -265.64    276.58 o 
   0  12   6     1393.72      808.29    431.09 o 
 -43   1   7      833.34     1301.53    280.73 o 
 -41   1   7        1.37      124.01    152.20 o 
 -39   1   7        0.85      -96.80    116.03 o 
 -37   1   7      129.30       25.92    102.02 o 
 -35   1   7     1127.22     1244.34    167.54 o 
 -33   1   7       40.58      -67.63     90.70 o 
 -31   1   7      229.86      159.77     65.79 o 
 -29   1   7     5441.84     5555.59    209.84 o 
 -27   1   7      744.77      790.65     68.61 o 
 -25   1   7     1525.80     1565.15     79.57 o 
 -23   1   7     8032.00     7736.58    241.85 o 
 -21   1   7     4064.08     4263.95    167.04 o 
 -19   1   7      153.45      108.84     31.90 o 
 -17   1   7     5453.71     5346.61    176.68 o 
 -15   1   7       74.65       89.83     25.25 o 
 -13   1   7       86.68      101.29     25.25 o 
 -11   1   7     1314.44     1361.99     51.22 o 
  -9   1   7     9772.32    11202.79    274.80 o 
  -7   1   7       38.81       34.47     20.75 o 
  -5   1   7     6733.23     7513.41    199.70 o 
  -3   1   7    11670.54    12700.42    327.58 o 
  -1   1   7    23764.12    28582.92    721.19 o 
   1   1   7     2440.11     2590.79     84.19 o 
   3   1   7      116.18       65.99     28.74 o 
   5   1   7     2036.62     2340.09     77.26 o 
   7   1   7      319.72      321.87     36.41 o 
   9   1   7     1667.38     1866.55     73.54 o 
  11   1   7        3.89       24.93     37.48 o 
  13   1   7     8477.90     9319.88    242.44 o 
  15   1   7     1225.46     1225.69     67.66 o 
  17   1   7       23.26      -51.95     51.95 o 
  19   1   7       35.35       -1.70     58.41 o 
  21   1   7      406.87      345.31     80.70 o 
  23   1   7     1002.03      950.79    106.80 o 
  25   1   7        2.47     -129.49    129.49 o 
  27   1   7        2.26     -151.26    263.76 o 
  29   1   7      294.77      278.89    302.52 o 
 -42   2   7       15.41     -160.51    160.51 o 
 -40   2   7     1272.49     1327.78    150.14 o 
 -38   2   7     2587.06     3025.18    283.52 o 
 -36   2   7      698.39      700.73    190.94 o 
 -34   2   7     1377.66     1460.41    130.29 o 
 -32   2   7     6366.15     6993.29    323.35 o 
 -30   2   7      471.14      383.26     78.50 o 
 -28   2   7     3933.85     3925.59    155.02 o 
 -26   2   7    12449.53    12453.94    367.74 o 
 -24   2   7     7304.44     6999.94    220.17 o 
 -22   2   7        1.55      -35.98     35.98 o 
 -20   2   7    12967.85    12769.89    339.66 o 
 -18   2   7    10793.44    10253.87    303.54 o 
 -16   2   7      209.38      104.22     30.46 o 
 -14   2   7     5108.90     4871.03    158.11 o 
 -12   2   7     4328.25     4405.09    119.12 o 
 -10   2   7       55.88      103.71     24.94 o 
  -8   2   7     7196.82     7032.76    179.18 o 
  -6   2   7    15758.28    16450.90    418.82 o 
  -4   2   7     4554.51     5513.61    152.00 o 
  -2   2   7     5166.46     4637.42    130.74 o 
   0   2   7    25021.40    26097.20    658.75 o 
   2   2   7      598.49      645.44     38.82 o 
   4   2   7    11733.92    12447.56    308.39 o 
   6   2   7    12950.39    14347.11    354.17 o 
   8   2   7      373.36      373.50     39.08 o 
  10   2   7     4478.53     4768.67    136.49 o 
  12   2   7     4231.47     4452.98    132.22 o 
  14   2   7      249.68      207.41     48.53 o 
  16   2   7     7406.60     7819.30    229.84 o 
  18   2   7     9708.68    10918.55    340.63 o 
  20   2   7     2835.92     2974.99    141.16 o 
  22   2   7     1306.32     1341.55    113.19 o 
  24   2   7     5406.11     5239.21    254.79 o 
  26   2   7     1163.42     1157.21    149.38 o 
  28   2   7      492.04      287.26    232.89 o 
  30   2   7     1957.13     2323.73    415.96 o 
  32   2   7      547.06      855.56    393.28 o 
 -43   3   7     2295.70     2472.15    416.91 o 
 -41   3   7     2682.24     2533.09    270.34 o 
 -39   3   7      497.21      423.99    130.46 o 
 -37   3   7      551.23      356.00    116.44 o 
 -35   3   7      899.72      785.52    113.27 o 
 -33   3   7        2.96      -15.88     91.34 o 
 -31   3   7     4166.03     4669.43    322.96 o 
 -29   3   7    14364.83    15539.61    689.88 o 
 -27   3   7     2947.05     3111.32    222.46 o 
 -25   3   7     5161.78     5220.79    207.66 o 
 -23   3   7     4180.20     4261.93    147.22 o 
 -21   3   7      603.46      524.70     50.67 o 
 -19   3   7    10352.61    10192.47    277.29 o 
 -17   3   7    15353.28    15737.36    414.69 o 
 -15   3   7     2197.93     2334.63     77.50 o 
 -13   3   7     3082.08     3223.69     95.76 o 
 -11   3   7    12484.49    12281.38    303.91 o 
  -9   3   7     1138.84      861.28     41.51 o 
  -7   3   7     6558.45     6680.01    172.36 o 
  -5   3   7    40248.97    41000.66   1022.18 o 
  -3   3   7    43597.82    46574.93   1104.97 o 
  -1   3   7      515.30      476.23     31.76 o 
   1   3   7    26063.10    25904.02    665.81 o 
   3   3   7    20357.86    20971.91    540.74 o 
   5   3   7     1818.83     2128.41     79.21 o 
   7   3   7    10499.76    10699.83    290.30 o 
   9   3   7     8308.99     8683.06    241.82 o 
  11   3   7      304.73      326.02     55.97 o 
  13   3   7    17767.41    19372.31    563.72 o 
  15   3   7    11924.53    12880.63    408.48 o 
  17   3   7     1347.12     1371.15    137.86 o 
  19   3   7     1390.49     1435.78    107.20 o 
  21   3   7     6178.97     6423.35    244.37 o 
  23   3   7        8.91      138.40    119.63 o 
  25   3   7     2549.48     2745.10    190.37 o 
  27   3   7     3397.05     3994.92    450.83 o 
  29   3   7     1055.45      827.54    200.44 o 
  31   3   7      295.69      701.39    268.29 o 
 -40   4   7      684.26      645.86    169.86 o 
 -38   4   7     6194.09     7410.91    527.25 o 
 -36   4   7      198.36      139.75    114.81 o 
 -34   4   7     1380.67     1294.38    124.22 o 
 -32   4   7     7510.27     8666.45    343.49 o 
 -30   4   7     2099.82     2182.32    179.66 o 
 -28   4   7     3141.62     3451.40    171.74 o 
 -26   4   7    12381.78    13333.49    501.90 o 
 -24   4   7    20467.46    22235.62    734.50 o 
 -22   4   7    12193.87    12872.13    423.99 o 
 -20   4   7    14702.51    15536.20    412.93 o 
 -18   4   7     1963.14     2047.93     82.15 o 
 -16   4   7     4909.03     4461.94    126.38 o 
 -14   4   7    17404.08    17416.14    426.23 o 
 -12   4   7     6666.60     6646.77    188.03 o 
 -10   4   7      555.60      584.60     42.96 o 
  -8   4   7    43967.72    44425.00   1055.04 o 
  -6   4   7    17979.10    17740.67    428.31 o 
  -4   4   7      554.33      574.39     49.81 o 
  -2   4   7    33100.51    32888.76    891.45 o 
   0   4   7    38286.45    38779.27    982.90 o 
   2   4   7     1029.37      965.80     53.73 o 
   4   4   7    18727.61    19170.19    499.81 o 
   6   4   7     4966.86     4739.57    144.32 o 
   8   4   7       37.86       99.22     40.97 o 
  10   4   7     6964.68     7408.49    275.88 o 
  12   4   7    11085.30    11398.94    342.88 o 
  14   4   7       50.75        3.84     62.26 o 
  16   4   7     6935.80     7720.37    278.74 o 
  18   4   7    12831.41    13891.99    450.87 o 
  20   4   7      564.48      388.50     91.32 o 
  22   4   7      981.45      945.34    172.89 o 
  24   4   7     3942.70     4248.15    237.72 o 
  26   4   7     2318.57     2432.86    191.58 o 
  28   4   7     1789.20     1802.17    400.71 o 
  30   4   7     4121.14     4553.22    458.06 o 
 -39   5   7      991.96      993.59    178.97 o 
 -37   5   7     1674.78     1745.14    364.87 o 
 -35   5   7     3505.74     3593.75    476.47 o 
 -33   5   7     1128.07     1127.53    122.83 o 
 -31   5   7     1698.56     2018.70    143.71 o 
 -29   5   7    15015.94    16296.90    591.44 o 
 -27   5   7     5589.90     6163.24    258.77 o 
 -25   5   7     3677.29     3718.21    177.16 o 
 -23   5   7    22270.62    25315.91    726.86 o 
 -21   5   7     3165.04     3302.28    132.76 o 
 -19   5   7     3313.31     3238.27    127.46 o 
 -17   5   7    14485.65    14666.63    390.60 o 
 -15   5   7     6202.70     6423.96    173.25 o 
 -13   5   7     1241.00     1246.19     58.37 o 
 -11   5   7    17293.24    16684.80    406.79 o 
  -9   5   7    20123.70    19912.84    483.36 o 
  -7   5   7        0.68      -30.88     30.88 o 
  -5   5   7    22984.67    22933.10    592.03 o 
  -3   5   7    27004.79    26164.04    671.91 o 
  -1   5   7      804.37      749.86     50.49 o 
   1   5   7    21627.01    22297.90    576.03 o 
   3   5   7    21651.87    22939.04    590.31 o 
   5   5   7     1532.43     1541.73     82.46 o 
   7   5   7     6495.46     6494.94    216.13 o 
   9   5   7     8264.08     8625.10    269.13 o 
  11   5   7        9.81       38.98     58.07 o 
  13   5   7    12634.84    13424.51    490.72 o 
  15   5   7     8884.08     9600.67    344.43 o 
  17   5   7     1727.77     1774.21    173.45 o 
  19   5   7     2089.88     2216.42    135.55 o 
  21   5   7     4921.84     4743.62    323.12 o 
  23   5   7      484.76      346.58    134.01 o 
  25   5   7      416.39      388.48    168.11 o 
  27   5   7     2972.85     2792.10    267.99 o 
  29   5   7     1035.53      316.70    354.51 o 
 -38   6   7     3703.11     3289.90    549.26 o 
 -36   6   7      155.99       22.51    151.53 o 
 -34   6   7      891.39     1037.81    153.61 o 
 -32   6   7     6004.91     6428.67    318.48 o 
 -30   6   7      949.62     1069.16    134.15 o 
 -28   6   7     2044.06     1979.43    157.29 o 
 -26   6   7    10279.13    11398.23    355.76 o 
 -24   6   7     6702.49     6987.69    235.27 o 
 -22   6   7     2227.07     2292.46    115.48 o 
 -20   6   7     6651.82     6732.32    221.17 o 
 -18   6   7     4156.65     4140.36    153.16 o 
 -16   6   7      708.99      823.45     68.72 o 
 -14   6   7    10147.18    10130.22    282.17 o 
 -12   6   7     7136.49     7063.04    189.34 o 
 -10   6   7      454.34      516.90     51.00 o 
  -8   6   7     5767.65     5668.57    168.74 o 
  -6   6   7     5459.86     4990.43    152.76 o 
  -4   6   7      274.58      248.62     45.48 o 
  -2   6   7     9708.39     9396.41    286.16 o 
   0   6   7    26718.04    27392.13    776.36 o 
   2   6   7      287.71      308.22     55.28 o 
   4   6   7    16790.35    17581.74    513.99 o 
   6   6   7    10137.04    10601.37    326.25 o 
   8   6   7      138.38      129.47     63.50 o 
  10   6   7     5812.61     6400.02    234.61 o 
  12   6   7     8300.95     9110.61    312.24 o 
  14   6   7     1074.33     1097.45    102.40 o 
  16   6   7     5874.36     6027.07    234.33 o 
  18   6   7    14621.96    15022.18    490.23 o 
  20   6   7     1630.04     1448.65    156.29 o 
  22   6   7      953.34      906.54    256.10 o 
  24   6   7     2749.84     2683.34    215.32 o 
  26   6   7      715.07      674.07    182.16 o 
  28   6   7     1512.47     1591.71    328.50 o 
 -35   7   7      636.28      597.49    163.05 o 
 -33   7   7       45.48     -143.05    143.05 o 
 -31   7   7      913.40      750.54    141.61 o 
 -29   7   7     6787.13     7440.96    333.36 o 
 -27   7   7      387.14      428.21    106.14 o 
 -25   7   7     1889.69     2122.06    135.07 o 
 -23   7   7     5405.31     5248.17    294.33 o 
 -21   7   7      255.30      244.73     75.43 o 
 -19   7   7     2428.27     2344.24    137.64 o 
 -17   7   7     6121.32     6339.98    224.12 o 
 -15   7   7       24.87       -7.78     63.83 o 
 -13   7   7       55.28       36.60     57.17 o 
 -11   7   7      737.03      801.97     84.25 o 
  -9   7   7     2845.77     2860.34    109.44 o 
  -7   7   7      357.19      359.80     54.95 o 
  -5   7   7     4820.72     4764.55    153.13 o 
  -3   7   7     5932.04     6050.41    203.04 o 
  -1   7   7    10021.05     9797.25    332.24 o 
   1   7   7     3391.63     3219.10    134.10 o 
   3   7   7      369.89      506.79     77.17 o 
   5   7   7      195.31       97.08     80.58 o 
   7   7   7     4978.01     5259.71    213.01 o 
   9   7   7     1578.28     1660.18    119.99 o 
  11   7   7      160.44      226.37    101.39 o 
  13   7   7    10336.59    10917.05    373.75 o 
  15   7   7     2036.25     2150.95    137.13 o 
  17   7   7      141.09       31.27     97.86 o 
  19   7   7     1901.34     1883.93    170.80 o 
  21   7   7     1761.28     1934.07    179.04 o 
  23   7   7        0.71     -154.34    154.34 o 
  25   7   7     1246.35     1094.85    287.77 o 
 -34   8   7        5.95      386.68    261.87 o 
 -32   8   7      411.58      273.86    153.69 o 
 -30   8   7     1034.42      877.77    182.03 o 
 -28   8   7        9.78       -4.20    126.32 o 
 -26   8   7      733.70      630.92    115.56 o 
 -24   8   7     1179.30     1132.82    118.15 o 
 -22   8   7      748.07      785.79    118.47 o 
 -20   8   7     1003.73     1162.83    215.92 o 
 -18   8   7      214.13       51.53     88.01 o 
 -16   8   7     2035.05     2004.09    122.33 o 
 -14   8   7     2284.79     2283.31    128.05 o 
 -12   8   7     1463.44     1541.43     97.66 o 
 -10   8   7      522.21      404.87     72.37 o 
  -8   8   7     1389.10     1550.42     93.45 o 
  -6   8   7      564.05      742.39     95.90 o 
  -4   8   7      261.07      144.36     67.21 o 
  -2   8   7    12005.05    12622.14    385.73 o 
   0   8   7     3634.18     4050.29    164.12 o 
   2   8   7       75.04       70.67     81.14 o 
   4   8   7       87.09       77.60     88.84 o 
   6   8   7      216.62      290.36    109.39 o 
   8   8   7       75.01       16.13    100.03 o 
  10   8   7     1068.37      920.86    117.58 o 
  12   8   7     2892.93     2874.24    230.56 o 
  14   8   7       32.15     -118.67    118.67 o 
  16   8   7      146.34       35.60    109.58 o 
  18   8   7      194.04       -1.93    146.46 o 
  20   8   7        6.84       24.64    154.98 o 
  22   8   7       17.67     -257.77    257.77 o 
 -31   9   7       19.20      322.37    336.55 o 
 -29   9   7      105.64        2.19    180.48 o 
 -27   9   7      106.53       30.87    146.76 o 
 -25   9   7       45.69       17.32    162.37 o 
 -23   9   7      227.30      244.89    119.42 o 
 -21   9   7      381.10      563.23    116.72 o 
 -19   9   7       33.70     -101.60    101.60 o 
 -17   9   7       69.19       47.10     99.85 o 
 -15   9   7        0.88      -48.47     94.95 o 
 -13   9   7       15.08      -35.77     90.44 o 
 -11   9   7        5.79      -45.18     83.15 o 
  -9   9   7      384.88      366.22     88.64 o 
  -7   9   7      302.94      275.38     88.41 o 
  -5   9   7        3.32       -2.70     84.25 o 
  -3   9   7      613.30      527.51     94.36 o 
  -1   9   7      197.93       74.62     96.43 o 
   1   9   7       52.92      -19.49     97.91 o 
   3   9   7      381.70      351.44    106.14 o 
   5   9   7       64.86       13.48    104.50 o 
   7   9   7        2.71     -107.93    107.93 o 
   9   9   7      283.14      178.85    114.07 o 
  11   9   7        0.35      -23.63    116.38 o 
  13   9   7        9.36     -135.32    135.32 o 
  15   9   7        2.65      -22.20    123.95 o 
  17   9   7        0.06       -9.37    160.14 o 
  19   9   7       70.81      -88.02    260.98 o 
 -28  10   7       33.40     -217.44    376.26 o 
 -26  10   7       56.02     -232.32    232.32 o 
 -24  10   7        5.26      -44.84    136.56 o 
 -22  10   7      347.04      272.09    132.42 o 
 -20  10   7     1825.57     2513.00    186.73 o 
 -18  10   7      845.98      833.02    138.90 o 
 -16  10   7      107.09       71.47    113.41 o 
 -14  10   7      900.07      997.74    163.47 o 
 -12  10   7      474.45      273.34    128.80 o 
 -10  10   7       66.70      -31.91    111.91 o 
  -8  10   7       78.90      -46.86    109.83 o 
  -6  10   7      533.34      458.69    147.92 o 
  -4  10   7        0.59     -110.16    138.81 o 
  -2  10   7        8.99      -11.70    126.64 o 
   0  10   7      239.09      128.04    129.32 o 
   2  10   7        2.45      -36.36    116.42 o 
   4  10   7      317.95      305.24    125.28 o 
   6  10   7      838.91      618.69    136.69 o 
   8  10   7        5.89      -87.50    130.18 o 
  10  10   7      584.53      573.88    146.13 o 
  12  10   7      149.89      234.56    145.71 o 
  14  10   7      266.66      279.58    144.17 o 
 -21  11   7      154.77     -241.57    241.57 o 
 -19  11   7      256.56       -6.17    239.15 o 
 -17  11   7     1785.36     1916.73    211.94 o 
 -15  11   7     1037.07     1227.45    229.25 o 
 -13  11   7      227.61      -13.58    177.80 o 
 -11  11   7     2928.31     2967.24    291.01 o 
  -9  11   7      510.50      356.77    164.73 o 
  -7  11   7       65.41      -51.80    163.62 o 
  -5  11   7      749.39      751.15    182.53 o 
  -3  11   7     1237.27     1207.04    204.19 o 
  -1  11   7      129.98     -114.28    173.89 o 
   1  11   7      861.15      613.95    196.17 o 
   3  11   7     1550.34     1752.05    237.78 o 
   5  11   7      373.60      448.98    219.06 o 
   7  11   7     1144.40     1066.25    197.43 o 
   9  11   7     2478.42     2764.46    327.51 o 
  11  11   7      287.61     -121.07    216.20 o 
  -6  12   7     1233.15      596.53    437.71 o 
  -4  12   7       13.82     -361.13    441.49 o 
  -2  12   7      965.06     1657.24    474.58 o 
 -42   0   8      337.49      300.70    227.58 o 
 -40   0   8     5107.22     5867.90   1055.04 o 
 -38   0   8     2367.33     2452.12    484.03 o 
 -36   0   8      823.32      978.96    139.12 o 
 -34   0   8    13572.01    14441.26    860.17 o 
 -32   0   8     1429.64     1687.47    206.33 o 
 -30   0   8    11109.08    10399.30    670.98 o 
 -28   0   8     8080.14     8376.76    367.17 o 
 -26   0   8     8543.30     8493.69    369.46 o 
 -24   0   8     2212.52     2221.14    133.15 o 
 -22   0   8     7328.19     6958.47    305.09 o 
 -20   0   8     7733.51     7120.83    307.83 o 
 -18   0   8      429.13      574.47     96.52 o 
 -16   0   8    19311.13    19968.37    971.27 o 
 -14   0   8    83969.26    95185.30   3525.84 o 
 -12   0   8        3.87      134.21     71.77 o 
 -10   0   8    45262.60    49559.62   1844.95 o 
  -8   0   8    21642.16    23357.75    790.41 o 
  -6   0   8       11.66       18.32     37.66 o 
  -4   0   8    35460.89    36247.99   1357.48 o 
  -2   0   8    42248.71    48211.98   1796.90 o 
   0   0   8    85240.88   107498.48   3984.71 o 
   2   0   8    38452.73    42548.00   1591.98 o 
   4   0   8    23837.76    26354.97    998.88 o 
   6   0   8      114.35       30.59     49.02 o 
   8   0   8    12249.98    13305.24    520.56 o 
  10   0   8    18724.15    20646.84    943.71 o 
  12   0   8       59.20      164.00     77.64 o 
  14   0   8      180.74       88.86     71.35 o 
  16   0   8     9770.41     9967.81    375.85 o 
  18   0   8       41.44     -102.23    102.23 o 
  20   0   8      429.96      486.29    110.73 o 
  22   0   8     3609.90     3427.12    209.17 o 
  24   0   8     2686.96     2624.36    328.99 o 
 -43   1   8     6600.45     6202.02    583.81 o 
 -41   1   8     3227.46     3554.99    512.38 o 
 -39   1   8     1072.95     1410.62    268.21 o 
 -37   1   8     4700.27     5132.97    439.64 o 
 -35   1   8     1391.39     1374.05    246.69 o 
 -33   1   8     3700.07     3840.75    192.79 o 
 -31   1   8    16191.04    15939.59    644.04 o 
 -29   1   8     4232.12     3783.67    214.77 o 
 -27   1   8     4915.90     4790.46    174.19 o 
 -25   1   8    20372.12    19204.89    550.53 o 
 -23   1   8     2820.63     2868.38    109.80 o 
 -21   1   8        4.01       27.81     31.17 o 
 -19   1   8    19891.54    18996.96    494.81 o 
 -17   1   8     2329.10     2220.12     87.22 o 
 -15   1   8     6929.58     7601.75    193.78 o 
 -13   1   8    34757.24    37179.27    952.64 o 
 -11   1   8    24676.00    26612.37    670.36 o 
  -9   1   8      758.21      788.51     37.40 o 
  -7   1   8    17811.00    19629.77    499.70 o 
  -5   1   8    46298.23    50947.37   1274.10 o 
  -3   1   8    10982.04    12302.46    319.30 o 
  -1   1   8    41091.40    46521.59   1167.53 o 
   1   1   8    40588.30    47095.28   1182.66 o 
   3   1   8     1251.61     1637.69     73.05 o 
   5   1   8    20747.67    23025.02    559.58 o 
   7   1   8    18429.40    20606.73    625.31 o 
   9   1   8      223.54      255.04     42.52 o 
  11   1   8    24666.96    27289.70    702.63 o 
  13   1   8     9397.92    10228.31    280.05 o 
  15   1   8     2418.58     2376.11    102.54 o 
  17   1   8     4128.25     4122.61    144.31 o 
  19   1   8    10734.64    11278.69    378.20 o 
  21   1   8     3205.32     3030.89    166.67 o 
  23   1   8     2931.96     3370.76    185.56 o 
  25   1   8     5023.46     5263.02    293.17 o 
  27   1   8      854.92      623.00    339.39 o 
 -42   2   8      469.18      292.99    145.35 o 
 -40   2   8     1627.07     1660.90    166.37 o 
 -38   2   8      272.43      239.86    110.61 o 
 -36   2   8     1626.57     1426.49    199.01 o 
 -34   2   8     5971.03     6226.14    252.80 o 
 -32   2   8      174.53       -0.35     78.48 o 
 -30   2   8     8397.98     8529.15    279.67 o 
 -28   2   8    12736.93    12821.94    380.87 o 
 -26   2   8     2983.27     2913.61    117.46 o 
 -24   2   8     8544.58     7973.30    245.48 o 
 -22   2   8     8002.21     8000.85    251.43 o 
 -20   2   8      806.54      771.49     64.19 o 
 -18   2   8     1844.67     1848.14     73.43 o 
 -16   2   8     3257.02     3238.89    138.46 o 
 -14   2   8     5283.29     5373.48    143.30 o 
 -12   2   8     1948.95     2014.45     69.94 o 
 -10   2   8    36446.31    39001.55    932.38 o 
  -8   2   8     5670.68     5632.52    166.93 o 
  -6   2   8     2663.78     2972.72     98.06 o 
  -4   2   8    10306.78    10499.29    274.67 o 
  -2   2   8      610.79      677.38     39.40 o 
   0   2   8       60.60       48.13     28.92 o 
   2   2   8    16294.97    16928.21    435.66 o 
   4   2   8     8321.13     8656.42    233.78 o 
   6   2   8      484.06      495.21     61.38 o 
   8   2   8     9321.30    10292.31    263.73 o 
  10   2   8     8799.57     9502.42    246.62 o 
  12   2   8     2141.00     1983.82     95.22 o 
  14   2   8     6021.77     6381.96    207.19 o 
  16   2   8     9959.10    10219.12    343.51 o 
  18   2   8      407.89      398.37     84.04 o 
  20   2   8       14.70      -82.18     85.85 o 
  22   2   8     2909.61     3042.53    164.54 o 
  24   2   8     1788.77     2054.80    188.29 o 
  26   2   8     2476.05     2811.64    286.92 o 
  28   2   8     3956.99     3955.90    333.54 o 
  30   2   8      894.53      910.39    407.46 o 
 -43   3   8      568.98      408.72    233.97 o 
 -41   3   8      213.48      287.54    193.12 o 
 -39   3   8      131.35      -66.12    122.23 o 
 -37   3   8      659.59      539.60    121.65 o 
 -35   3   8     2030.43     2605.77    249.80 o 
 -33   3   8     3156.42     3404.96    308.07 o 
 -31   3   8     6741.03     7321.41    286.40 o 
 -29   3   8      850.98      939.07    105.94 o 
 -27   3   8     1838.27     1797.66    136.08 o 
 -25   3   8     4621.40     4437.29    156.92 o 
 -23   3   8      966.79     1113.74     67.77 o 
 -21   3   8    11023.68    10429.88    308.15 o 
 -19   3   8    10831.05    11179.59    336.59 o 
 -17   3   8     3778.97     3698.24    145.96 o 
 -15   3   8      418.69      514.80     60.92 o 
 -13   3   8    10021.84    10386.39    260.75 o 
 -11   3   8     7496.19     7205.40    187.34 o 
  -9   3   8      206.87      196.11     31.30 o 
  -7   3   8       94.37       42.77     28.52 o 
  -5   3   8    24783.46    27718.57    697.22 o 
  -3   3   8       15.71      -18.50     29.74 o 
  -1   3   8     4807.16     5074.38    145.72 o 
   1   3   8     9516.25    10393.58    274.69 o 
   3   3   8       13.80       13.96     32.43 o 
   5   3   8     3981.44     4363.97    143.41 o 
   7   3   8     8489.09     9347.63    275.04 o 
   9   3   8     1034.04     1037.12     67.19 o 
  11   3   8    10808.18    11594.16    336.44 o 
  13   3   8     4663.72     5180.16    196.85 o 
  15   3   8      729.99      698.44     88.88 o 
  17   3   8     1254.57     1177.92    100.56 o 
  19   3   8      982.00     1121.94    136.06 o 
  21   3   8     5937.98     6005.03    262.54 o 
  23   3   8      952.79      741.48    190.90 o 
  25   3   8     1651.90     1755.33    201.43 o 
  27   3   8       70.26     -223.30    223.30 o 
  29   3   8      680.11      574.87    376.73 o 
 -40   4   8      150.27       78.12    136.33 o 
 -38   4   8      188.11       74.41    125.78 o 
 -36   4   8      148.89      222.64    112.44 o 
 -34   4   8      555.96      333.52    103.75 o 
 -32   4   8      101.90       95.75     91.90 o 
 -30   4   8      932.69      959.24    102.41 o 
 -28   4   8     1382.63     1337.98    114.13 o 
 -26   4   8     1891.35     1951.16    116.46 o 
 -24   4   8      450.11      379.04     73.18 o 
 -22   4   8     2957.82     2705.94    103.41 o 
 -20   4   8      533.79      589.79     50.73 o 
 -18   4   8       40.59       -3.79     40.45 o 
 -16   4   8      955.80      883.97     51.67 o 
 -14   4   8     2264.68     2228.08     80.54 o 
 -12   4   8        9.75      -32.89     32.89 o 
 -10   4   8     2353.08     2276.69     79.74 o 
  -8   4   8      238.72      194.60     34.85 o 
  -6   4   8     1316.97     1395.66     59.10 o 
  -4   4   8     2504.13     2425.23     99.26 o 
  -2   4   8     1700.46     1726.96     73.09 o 
   0   4   8     3463.82     3442.92    113.43 o 
   2   4   8      322.25      333.89     57.25 o 
   4   4   8       35.71       32.32     41.35 o 
   6   4   8       36.46       -9.37     42.53 o 
   8   4   8     1335.89     1336.05     88.65 o 
  10   4   8     1033.97      985.08     79.62 o 
  12   4   8      487.75      483.71     70.85 o 
  14   4   8      270.65      306.25     72.32 o 
  16   4   8     1442.91     1367.18    107.22 o 
  18   4   8       65.61       52.56    119.53 o 
  20   4   8      773.05      794.09    107.70 o 
  22   4   8        6.91     -171.79    171.79 o 
  24   4   8        1.75       79.09    144.96 o 
  26   4   8      197.91      211.18    189.20 o 
  28   4   8      153.92      270.53    257.45 o 
 -39   5   8      321.14      124.12    162.35 o 
 -37   5   8      140.62      -42.96    143.53 o 
 -35   5   8      332.99      285.29    116.44 o 
 -33   5   8       45.58      -29.68    101.18 o 
 -31   5   8       26.05       16.68     92.88 o 
 -29   5   8       13.86       35.96     84.79 o 
 -27   5   8      252.79      168.43     95.18 o 
 -25   5   8       40.82       87.71     68.08 o 
 -23   5   8      767.17      840.59     77.53 o 
 -21   5   8     1249.66     1264.92     81.85 o 
 -19   5   8      479.55      453.13     60.87 o 
 -17   5   8     1902.80     1888.44     83.70 o 
 -15   5   8        1.03      -38.55     38.55 o 
 -13   5   8        2.32      -26.19     38.22 o 
 -11   5   8       34.47       45.14     36.14 o 
  -9   5   8     2258.93     2291.69     81.29 o 
  -7   5   8     1274.15     1363.57     67.55 o 
  -5   5   8      126.72       78.41     39.82 o 
  -3   5   8      106.42      110.29     40.57 o 
  -1   5   8     6534.72     6828.01    195.92 o 
   1   5   8      715.39      765.71     69.90 o 
   3   5   8      273.47      166.68     55.57 o 
   5   5   8     1292.70     1338.42    102.99 o 
   7   5   8     2595.15     2822.37    139.59 o 
   9   5   8      121.76      196.71     65.30 o 
  11   5   8      232.43      331.15     70.02 o 
  13   5   8      568.76      533.61     81.28 o 
  15   5   8       80.74      -49.49     76.80 o 
  17   5   8      418.90      422.73    118.00 o 
  19   5   8     1751.48     1869.02    132.28 o 
  21   5   8      884.78      760.36    143.48 o 
  23   5   8        0.55     -141.33    141.33 o 
  25   5   8       25.66      206.65    164.29 o 
  27   5   8      383.10      985.39    673.58 o 
 -38   6   8        4.57      420.69    384.77 o 
 -36   6   8      925.61      637.09    166.59 o 
 -34   6   8     1559.93     1490.67    198.54 o 
 -32   6   8      267.30      206.97    128.45 o 
 -30   6   8      375.76      480.93    104.06 o 
 -28   6   8     1903.05     2038.57    134.79 o 
 -26   6   8        8.85      -77.67     77.67 o 
 -24   6   8     1470.21     1344.20     96.94 o 
 -22   6   8     6847.35     7276.65    291.60 o 
 -20   6   8     1249.36     1575.19    134.05 o 
 -18   6   8       49.38      102.64     58.66 o 
 -16   6   8     4359.63     4174.38    152.69 o 
 -14   6   8     3565.07     3308.54    109.62 o 
 -12   6   8     2052.58     1886.17     85.39 o 
 -10   6   8      609.36      719.64     58.13 o 
  -8   6   8     2354.78     2300.20     95.51 o 
  -6   6   8      237.12      150.30     46.99 o 
  -4   6   8     1858.58     1927.27     87.06 o 
  -2   6   8     9212.93     9128.18    306.90 o 
   0   6   8      157.23      148.14     59.59 o 
   2   6   8      501.62      336.04     73.87 o 
   4   6   8     1743.79     1913.29    116.12 o 
   6   6   8      297.05      382.73     80.04 o 
   8   6   8      492.52      463.56     77.62 o 
  10   6   8     1940.88     1992.92    119.76 o 
  12   6   8     1894.29     1845.58    154.07 o 
  14   6   8      656.42      714.77     98.08 o 
  16   6   8       15.02      -88.30     88.30 o 
  18   6   8      137.49      -87.36     99.98 o 
  20   6   8      591.74      577.63    147.46 o 
  22   6   8     1017.53      745.46    163.67 o 
  24   6   8      723.10      677.12    277.61 o 
  26   6   8      111.05      192.85    266.74 o 
 -35   7   8      292.93      258.72    158.99 o 
 -33   7   8      376.37       99.49    164.56 o 
 -31   7   8     2682.52     2520.88    191.95 o 
 -29   7   8     3051.71     3377.27    209.59 o 
 -27   7   8     1124.94     1106.34    117.74 o 
 -25   7   8     3588.86     3899.47    190.22 o 
 -23   7   8      617.71      505.72    104.57 o 
 -21   7   8     2766.81     2902.77    137.08 o 
 -19   7   8     7373.39     7504.46    249.53 o 
 -17   7   8     1999.67     2020.02    118.61 o 
 -15   7   8     2219.80     2368.77    125.31 o 
 -13   7   8     3029.48     2999.10    128.82 o 
 -11   7   8     3111.16     2956.96    115.90 o 
  -9   7   8      110.86       23.14     52.66 o 
  -7   7   8     6011.44     6020.30    225.38 o 
  -5   7   8     5208.59     5236.13    166.88 o 
  -3   7   8      579.53      576.89     81.31 o 
  -1   7   8    17884.73    18324.38    583.08 o 
   1   7   8     3405.95     3400.77    160.08 o 
   3   7   8     1097.96      947.80    100.36 o 
   5   7   8     2555.57     2725.95    147.85 o 
   7   7   8     6058.75     6142.31    241.19 o 
   9   7   8      280.79      139.32    105.75 o 
  11   7   8     1309.99     1447.38    180.10 o 
  13   7   8     4250.47     4199.74    216.55 o 
  15   7   8      295.82      151.46    134.32 o 
  17   7   8      319.61      240.36    109.37 o 
  19   7   8     4054.21     4119.47    244.30 o 
  21   7   8      582.48      495.39    163.38 o 
  23   7   8     1370.79      791.77    324.26 o 
 -34   8   8     2935.54     2465.55    310.90 o 
 -32   8   8      363.25      133.92    157.28 o 
 -30   8   8     1551.95     1417.05    170.29 o 
 -28   8   8     2069.04     1604.78    189.53 o 
 -26   8   8      597.12      353.51    148.73 o 
 -24   8   8      857.55      952.48    132.01 o 
 -22   8   8     4816.99     5036.98    244.70 o 
 -20   8   8      362.58      324.27     99.02 o 
 -18   8   8      776.61      817.51     99.56 o 
 -16   8   8     5977.36     6306.03    244.48 o 
 -14   8   8     6745.52     6495.60    246.13 o 
 -12   8   8      709.60      630.83     79.24 o 
 -10   8   8     7821.66     7925.96    300.10 o 
  -8   8   8     5276.55     5301.86    208.25 o 
  -6   8   8      593.88      368.70     83.65 o 
  -4   8   8     3889.80     3948.45    179.12 o 
  -2   8   8     7104.51     7708.86    281.27 o 
   0   8   8     1004.93     1027.64    106.23 o 
   2   8   8    10293.88    10811.89    375.57 o 
   4   8   8     8297.34     9051.13    327.36 o 
   6   8   8      176.95       87.51    101.85 o 
   8   8   8     2502.42     2552.27    158.71 o 
  10   8   8     2714.37     2718.48    271.54 o 
  12   8   8      184.00      154.68    106.90 o 
  14   8   8     1708.09     1928.44    147.37 o 
  16   8   8     3231.07     3362.30    192.15 o 
  18   8   8      316.25      232.34    183.26 o 
  20   8   8      812.82      411.67    260.72 o 
 -31   9   8     3588.43     3547.99    532.24 o 
 -29   9   8      838.91      797.25    201.48 o 
 -27   9   8     1437.83     1440.31    198.19 o 
 -25   9   8     4837.60     5740.86    282.36 o 
 -23   9   8     2175.08     2557.51    218.19 o 
 -21   9   8      922.69     1013.59    134.14 o 
 -19   9   8     6126.59     6423.89    290.52 o 
 -17   9   8     2835.05     3188.80    186.43 o 
 -15   9   8     1010.57      906.24    116.61 o 
 -13   9   8     6944.54     7370.67    330.49 o 
 -11   9   8     5034.18     4879.71    238.01 o 
  -9   9   8       86.28        8.89    100.12 o 
  -7   9   8     6817.13     7087.94    308.58 o 
  -5   9   8     8383.82     8539.60    358.69 o 
  -3   9   8       42.93      -64.15     96.03 o 
  -1   9   8    10176.57    10978.73    382.98 o 
   1   9   8     6376.99     7368.42    289.04 o 
   3   9   8        5.03     -103.82    108.72 o 
   5   9   8     6885.30     7692.43    300.27 o 
   7   9   8     4449.32     4600.96    226.14 o 
   9   9   8        1.33      -16.92    121.26 o 
  11   9   8     3322.12     3609.56    228.71 o 
  13   9   8     4063.33     4479.79    324.07 o 
  15   9   8       97.13       -9.45    135.32 o 
  17   9   8     1943.14     1364.17    412.18 o 
 -26  10   8     2725.30     3331.94    272.12 o 
 -24  10   8      214.75      147.81    142.27 o 
 -22  10   8     3872.29     4302.48    249.02 o 
 -20  10   8       28.68        7.71    142.17 o 
 -18  10   8      192.43      151.31    143.74 o 
 -16  10   8     2385.62     2682.76    259.78 o 
 -14  10   8     3690.06     3910.62    316.50 o 
 -12  10   8       63.86        6.81    152.11 o 
 -10  10   8     3322.95     3629.95    247.87 o 
  -8  10   8     3742.42     3538.16    252.58 o 
  -6  10   8      486.41      439.13    158.68 o 
  -4  10   8     1895.30     2074.76    175.12 o 
  -2  10   8     1625.09     1790.73    172.70 o 
   0  10   8        0.06     -135.99    138.01 o 
   2  10   8     3800.06     4752.88    237.95 o 
   4  10   8     4023.58     4619.90    237.18 o 
   6  10   8        0.74     -110.14    135.72 o 
   8  10   8     1827.81     1853.84    171.66 o 
  10  10   8     2440.30     2403.62    192.41 o 
  12  10   8        2.42       -8.82    155.26 o 
  14  10   8     2143.06     2839.90    398.95 o 
 -19  11   8     4772.76     5516.25    587.08 o 
 -17  11   8     2242.47     2490.44    280.96 o 
 -15  11   8      120.16       44.97    191.98 o 
 -13  11   8     2596.46     3157.09    336.55 o 
 -11  11   8     1942.16     1987.45    257.54 o 
  -9  11   8        0.31      175.72    176.06 o 
  -7  11   8     1702.21     1884.54    218.86 o 
  -5  11   8     3434.54     3825.84    289.74 o 
  -3  11   8       77.27       72.25    181.40 o 
  -1  11   8     2530.01     2576.36    261.24 o 
   1  11   8     2130.35     2232.54    263.33 o 
   3  11   8      176.94       -5.78    176.02 o 
   5  11   8     1157.55      845.63    203.01 o 
   7  11   8     1970.46     2109.16    255.08 o 
   9  11   8       53.29      395.17    377.20 o 
  -6  12   8      118.64      -64.29    427.31 o 
 -43   1   9        6.69       15.41    208.14 o 
 -41   1   9     4363.99     5285.56    531.89 o 
 -39   1   9      595.04      467.11    116.66 o 
 -37   1   9      252.04      265.93    102.58 o 
 -35   1   9      366.01      301.67     90.85 o 
 -33   1   9     1179.56     1327.39    105.98 o 
 -31   1   9     1084.63     1092.99     91.96 o 
 -29   1   9     1422.20     1278.00    105.70 o 
 -27   1   9     6040.84     5108.87    293.76 o 
 -25   1   9      752.86      773.53     73.38 o 
 -23   1   9        5.58       29.93     40.60 o 
 -21   1   9      280.70      290.80     44.61 o 
 -19   1   9     2547.77     2463.50     98.17 o 
 -17   1   9      305.55      265.86     32.79 o 
 -15   1   9     1090.91     1105.69     49.70 o 
 -13   1   9      884.10      930.16     44.69 o 
 -11   1   9     3921.38     4505.00    130.88 o 
  -9   1   9      574.77      625.07     39.26 o 
  -7   1   9     1282.53     1302.72     55.96 o 
  -5   1   9     5364.20     6163.85    171.11 o 
  -3   1   9        2.40       25.83     28.46 o 
  -1   1   9      293.39      336.09     47.78 o 
   1   1   9     4722.23     5608.29    162.79 o 
   3   1   9     1644.64     1736.18     72.95 o 
   5   1   9     5671.45     6467.35    185.85 o 
   7   1   9      102.01       10.56     43.41 o 
   9   1   9       78.75       68.62     70.15 o 
  11   1   9     1465.38     1493.00     82.00 o 
  13   1   9      402.63      378.34     64.67 o 
  15   1   9     1915.23     1851.50     98.56 o 
  17   1   9     2965.93     3095.31    145.37 o 
  19   1   9     1033.47     1093.58    118.17 o 
  21   1   9       64.45      -38.17    158.97 o 
  23   1   9      640.89      712.82    125.13 o 
  25   1   9        9.53       -4.15    194.82 o 
 -42   2   9     1135.75     1034.39    207.49 o 
 -40   2   9      524.98      712.88    168.39 o 
 -38   2   9      872.79      813.11    117.64 o 
 -36   2   9     2991.04     2790.91    200.06 o 
 -34   2   9      535.62      427.40     91.98 o 
 -32   2   9     2009.55     2053.60    125.79 o 
 -30   2   9     4183.99     4248.54    159.47 o 
 -28   2   9     3734.79     3557.44    138.63 o 
 -26   2   9      315.75      283.26     63.33 o 
 -24   2   9     5148.25     4983.71    169.80 o 
 -22   2   9     1064.06     1138.11    101.92 o 
 -20   2   9     1526.09     1499.39    102.11 o 
 -18   2   9    14027.57    14098.16    377.17 o 
 -16   2   9     8752.66     9271.91    352.49 o 
 -14   2   9       93.72       81.92     31.62 o 
 -12   2   9    11969.49    12749.29    316.09 o 
 -10   2   9    13630.69    14102.64    363.99 o 
  -8   2   9      791.05      840.91     45.00 o 
  -6   2   9     6479.17     6764.25    186.56 o 
  -4   2   9    13485.93    14575.11    378.86 o 
  -2   2   9       79.11      155.44     56.58 o 
   0   2   9    23096.98    25196.81    641.85 o 
   2   2   9     6638.97     7173.12    200.57 o 
   4   2   9       25.90       26.65     41.14 o 
   6   2   9     2684.98     2812.40    103.78 o 
   8   2   9     9095.08     9679.71    265.58 o 
  10   2   9      617.76      740.90     65.59 o 
  12   2   9     2660.34     2718.03    118.19 o 
  14   2   9     9198.62     9816.29    299.37 o 
  16   2   9     1688.93     1857.19    128.13 o 
  18   2   9        9.95      -90.13     90.13 o 
  20   2   9      942.22     1032.37    119.78 o 
  22   2   9     1568.41     1562.52    169.75 o 
  24   2   9     1011.98     1021.40    175.75 o 
  26   2   9     2813.42     2734.18    294.16 o 
  28   2   9      637.93      351.68    384.77 o 
 -43   3   9      538.34     1510.71    333.72 o 
 -41   3   9     1015.75      931.17    169.50 o 
 -39   3   9     3368.04     3556.68    304.43 o 
 -37   3   9     1562.53     1644.65    176.91 o 
 -35   3   9     1088.25      962.84    127.67 o 
 -33   3   9     8443.24     9064.49    339.36 o 
 -31   3   9     1646.06     1601.18    130.15 o 
 -29   3   9     1522.36     1644.81    164.13 o 
 -27   3   9     5506.64     5607.09    233.78 o 
 -25   3   9     2312.21     2223.36    102.58 o 
 -23   3   9       46.37       -4.83     44.35 o 
 -21   3   9     7356.94     7514.52    285.20 o 
 -19   3   9     8154.83     8057.79    225.85 o 
 -17   3   9     6005.87     5645.99    154.56 o 
 -15   3   9    22257.39    22656.13    550.10 o 
 -13   3   9    12189.06    12227.47    304.72 o 
 -11   3   9      312.44      374.25     39.71 o 
  -9   3   9    11200.87    11171.13    281.74 o 
  -7   3   9    16495.34    17232.69    443.56 o 
  -5   3   9        1.12       16.72     37.41 o 
  -3   3   9    19155.12    19155.12    491.95 o 
  -1   3   9    10717.35    10437.44    277.49 o 
   1   3   9      751.15      704.31     48.01 o 
   3   3   9    12174.01    12079.33    345.68 o 
   5   3   9    13286.84    14040.83    399.45 o 
   7   3   9      177.29       95.04     50.24 o 
   9   3   9     9681.63     9863.97    293.18 o 
  11   3   9     6198.30     6471.64    233.07 o 
  13   3   9     1446.68     1570.82    114.43 o 
  15   3   9     1824.08     2003.25    176.12 o 
  17   3   9     4031.09     4213.20    187.26 o 
  19   3   9     2070.01     1917.03    144.78 o 
  21   3   9     1810.63     2011.42    157.03 o 
  23   3   9     7133.61     7223.12    366.02 o 
  25   3   9     1109.35     1042.42    196.46 o 
  27   3   9     1003.53      660.41    291.17 o 
 -40   4   9     1237.48     1116.94    179.92 o 
 -38   4   9     3227.97     3582.84    277.01 o 
 -36   4   9     4713.68     4877.60    354.23 o 
 -34   4   9      140.49      175.74     99.99 o 
 -32   4   9     1716.98     1819.09    127.54 o 
 -30   4   9    11517.72    12250.79    454.45 o 
 -28   4   9     4084.67     4392.20    186.77 o 
 -26   4   9      685.61      611.00     78.59 o 
 -24   4   9    15278.58    16102.94    742.82 o 
 -22   4   9        6.61       20.40     46.14 o 
 -20   4   9    26531.46    27626.81    843.52 o 
 -18   4   9     8662.03     8614.47    223.47 o 
 -16   4   9    10369.61    10135.84    259.06 o 
 -14   4   9     1097.91     1077.91     64.67 o 
 -12   4   9    18934.31    18482.97    477.60 o 
 -10   4   9    25370.99    25114.09    606.96 o 
  -8   4   9       65.72       63.27     35.60 o 
  -6   4   9    32945.85    34680.27    872.65 o 
  -4   4   9    19681.48    19512.34    542.84 o 
  -2   4   9       13.04        2.80     44.32 o 
   0   4   9    27322.87    28860.52    877.54 o 
   2   4   9    18922.68    19650.81    546.70 o 
   4   4   9      234.07      186.91     48.16 o 
   6   4   9     7458.22     7548.63    230.97 o 
   8   4   9     4558.58     4497.11    173.47 o 
  10   4   9     1877.95     1971.61    109.64 o 
  12   4   9     4762.07     4718.92    230.05 o 
  14   4   9    11906.66    12376.95    519.78 o 
  16   4   9     3772.98     3763.52    202.40 o 
  18   4   9     3429.87     3323.16    170.98 o 
  20   4   9     4317.79     4460.04    226.50 o 
  22   4   9      635.91      498.74    178.36 o 
  24   4   9     2100.84     2197.16    229.25 o 
  26   4   9     4788.01     5237.28    339.65 o 
 -39   5   9     5106.95     5867.28    341.63 o 
 -37   5   9     2001.77     2018.46    217.26 o 
 -35   5   9     1185.16     1111.73    209.68 o 
 -33   5   9     7230.05     7802.61    323.08 o 
 -31   5   9     2329.46     2763.99    170.23 o 
 -29   5   9     1942.43     1933.38    128.73 o 
 -27   5   9     8367.61     9081.04    325.58 o 
 -25   5   9     5566.93     6279.84    244.43 o 
 -23   5   9      430.85      505.70     71.26 o 
 -21   5   9     6877.86     7182.75    254.46 o 
 -19   5   9     6139.10     6248.64    188.33 o 
 -17   5   9      455.62      369.06     52.88 o 
 -15   5   9    13657.91    13922.79    348.30 o 
 -13   5   9    15232.84    14652.37    364.17 o 
 -11   5   9     1610.38     1429.68     64.53 o 
  -9   5   9     7072.33     7153.14    218.93 o 
  -7   5   9    20735.10    21669.18    599.09 o 
  -5   5   9     1524.47     1514.74     90.26 o 
  -3   5   9     7914.93     8132.83    245.85 o 
  -1   5   9    14513.90    15097.03    428.38 o 
   1   5   9      955.66      966.65    110.28 o 
   3   5   9     9407.73     9886.87    307.11 o 
   5   5   9    17081.32    18600.54    580.66 o 
   7   5   9      466.18      377.64     69.41 o 
   9   5   9     3045.83     3164.16    147.18 o 
  11   5   9     4983.21     5311.64    218.14 o 
  13   5   9     2300.51     2229.70    170.49 o 
  15   5   9     1155.77     1366.99    112.83 o 
  17   5   9     9014.20     9781.42    344.23 o 
  19   5   9     5749.00     5790.23    242.67 o 
  21   5   9     1219.83     1314.27    227.11 o 
  23   5   9     3919.65     4073.86    290.20 o 
  25   5   9      590.54      261.44    215.73 o 
 -38   6   9     1846.77     1966.38    480.25 o 
 -36   6   9     4527.40     4639.98    268.76 o 
 -34   6   9      491.78      443.79    143.32 o 
 -32   6   9     2196.53     2182.50    149.28 o 
 -30   6   9     6146.79     6328.54    303.73 o 
 -28   6   9     3827.45     3810.58    184.65 o 
 -26   6   9       82.10        0.34     96.39 o 
 -24   6   9    13155.48    14563.14    534.70 o 
 -22   6   9     7775.46     8414.91    271.38 o 
 -20   6   9      773.72      709.42     84.05 o 
 -18   6   9     5801.29     5870.34    201.53 o 
 -16   6   9     4284.69     4169.51    154.02 o 
 -14   6   9      511.62      507.16     67.07 o 
 -12   6   9    12032.18    11981.73    329.33 o 
 -10   6   9    13793.76    14444.47    413.10 o 
  -8   6   9      993.26      971.58     73.23 o 
  -6   6   9    10373.98    10897.70    322.52 o 
  -4   6   9     6362.24     6400.07    207.47 o 
  -2   6   9      602.24      589.88     70.57 o 
   0   6   9    17800.58    18569.30    588.87 o 
   2   6   9     8665.71     9225.03    316.81 o 
   4   6   9      721.41      781.99     94.08 o 
   6   6   9     4453.83     4793.55    191.75 o 
   8   6   9     4773.15     5349.08    289.11 o 
  10   6   9        0.48      -71.55     78.85 o 
  12   6   9     3929.94     4058.15    184.53 o 
  14   6   9     8104.78     8267.30    343.93 o 
  16   6   9     1074.12     1123.11    150.22 o 
  18   6   9     1367.11     1640.11    202.96 o 
  20   6   9     4422.86     4636.92    265.75 o 
  22   6   9     1167.57     1131.68    279.44 o 
  24   6   9      441.43      925.52    433.93 o 
 -35   7   9     1375.92      919.61    209.54 o 
 -33   7   9     1665.46     1828.88    184.94 o 
 -31   7   9      870.92      982.29    148.44 o 
 -29   7   9      938.62     1061.40    138.85 o 
 -27   7   9     4687.56     5194.55    266.81 o 
 -25   7   9      617.25      516.31     95.02 o 
 -23   7   9      178.03      -11.23     83.59 o 
 -21   7   9     2001.45     2191.08    200.71 o 
 -19   7   9      847.52     1023.26    108.85 o 
 -17   7   9     2191.51     2145.42    124.05 o 
 -15   7   9     6760.15     6773.55    250.79 o 
 -13   7   9     1395.95     1491.08    103.30 o 
 -11   7   9       89.76       27.77     63.01 o 
  -9   7   9     3278.06     3410.66    139.23 o 
  -7   7   9     2630.48     2849.11    126.87 o 
  -5   7   9       68.95      171.60     93.58 o 
  -3   7   9    13562.89    14244.99    465.38 o 
  -1   7   9     8679.42     9138.31    319.24 o 
   1   7   9     1564.93     1735.11    174.55 o 
   3   7   9     1399.69     1491.45    136.52 o 
   5   7   9     1762.03     1874.82    150.99 o 
   7   7   9      476.77      505.53     93.26 o 
   9   7   9     3194.73     3278.64    213.28 o 
  11   7   9     3988.27     4429.47    201.98 o 
  13   7   9      688.29      639.73    112.03 o 
  15   7   9     2250.48     2576.27    160.70 o 
  17   7   9     2120.37     2009.88    155.86 o 
  19   7   9      777.92      450.64    166.67 o 
  21   7   9      697.50      525.43    263.66 o 
 -34   8   9        0.37     -239.47    239.47 o 
 -32   8   9      391.95      194.55    160.63 o 
 -30   8   9     1786.12     2294.68    304.00 o 
 -28   8   9     1116.31     1227.25    199.02 o 
 -26   8   9       13.05        2.21    128.00 o 
 -24   8   9      595.82      595.44    143.28 o 
 -22   8   9      190.48      135.94    104.81 o 
 -20   8   9      144.01       67.46     89.07 o 
 -18   8   9      380.88      386.89    123.35 o 
 -16   8   9      235.96      309.52     97.12 o 
 -14   8   9      315.35      181.30     92.99 o 
 -12   8   9      407.92      481.60     89.48 o 
 -10   8   9     1332.92     1226.97    106.82 o 
  -8   8   9       88.68       43.52     82.43 o 
  -6   8   9      866.62      854.58     99.78 o 
  -4   8   9     1598.62     1751.47    122.75 o 
  -2   8   9      165.58      204.02     92.48 o 
   0   8   9     2463.92     2624.19    178.75 o 
   2   8   9      445.05      468.93    106.22 o 
   4   8   9       74.10     -103.38    103.38 o 
   6   8   9      704.36      605.61    117.98 o 
   8   8   9      154.52      201.64    124.83 o 
  10   8   9        4.48       96.19    107.58 o 
  12   8   9      283.60      195.03    116.16 o 
  14   8   9     1702.15     2081.95    202.62 o 
  16   8   9       20.97      -52.26    130.04 o 
  18   8   9      968.04     1073.95    282.99 o 
  20   8   9     1023.66      634.35    408.40 o 
 -31   9   9       36.16     -337.50    337.50 o 
 -29   9   9      191.20       -2.99    230.81 o 
 -27   9   9        3.60       16.38    158.76 o 
 -25   9   9      153.07       76.37    149.14 o 
 -23   9   9      319.08      305.02    143.16 o 
 -21   9   9       21.69       33.78    130.56 o 
 -19   9   9       13.19       21.11    121.68 o 
 -17   9   9      304.54      155.62    124.14 o 
 -15   9   9      395.38      255.98    127.73 o 
 -13   9   9      280.68       78.72    105.63 o 
 -11   9   9       32.77      -50.05    107.26 o 
  -9   9   9        1.41     -104.24    104.24 o 
  -7   9   9      573.24      409.93    117.50 o 
  -5   9   9      236.08       80.94    120.90 o 
  -3   9   9      263.25      110.80    105.59 o 
  -1   9   9     1083.42     1005.63    127.69 o 
   1   9   9      166.14       99.09    114.20 o 
   3   9   9      172.70      257.75    118.78 o 
   5   9   9       59.48      115.16    120.30 o 
   7   9   9       93.07       45.04    128.34 o 
   9   9   9       22.36      -19.99    145.25 o 
  11   9   9       42.08      103.14    131.82 o 
  13   9   9       93.42      -86.21    137.18 o 
  15   9   9       39.35       52.03    212.15 o 
 -26  10   9      534.53      264.70    395.17 o 
 -24  10   9       20.63     -112.83    162.35 o 
 -22  10   9       46.69     -141.20    153.98 o 
 -20  10   9        5.91     -142.50    147.18 o 
 -18  10   9      753.39      770.42    164.22 o 
 -16  10   9      977.82      785.77    191.11 o 
 -14  10   9      352.89      387.29    166.83 o 
 -12  10   9      147.09      285.89    164.80 o 
 -10  10   9        7.60       22.59    142.94 o 
  -8  10   9      239.40      276.56    154.09 o 
  -6  10   9      178.98      232.58    135.61 o 
  -4  10   9     1045.65     1188.54    167.66 o 
  -2  10   9      351.08      236.22    147.68 o 
   0  10   9       20.50     -108.50    147.36 o 
   2  10   9      465.05      372.39    145.20 o 
   4  10   9      495.31      406.40    148.55 o 
   6  10   9        1.10       93.22    148.03 o 
   8  10   9     1149.07     1271.94    227.88 o 
  10  10   9      275.80      284.23    198.95 o 
  12  10   9       81.36      137.08    293.07 o 
 -15  11   9     1101.44     1090.99    220.00 o 
 -13  11   9      926.62      942.16    219.79 o 
 -11  11   9       44.49     -104.92    206.56 o 
  -9  11   9     1224.62     1422.38    239.74 o 
  -7  11   9      772.23      955.08    203.32 o 
  -5  11   9        4.57     -139.28    188.45 o 
  -3  11   9     1463.17     1522.07    234.08 o 
  -1  11   9     1600.67     1865.32    250.86 o 
   1  11   9      636.89      663.18    192.50 o 
   3  11   9       82.51     -134.03    239.23 o 
   5  11   9     1268.25     1265.85    421.64 o 
 -42   0  10     9690.01    12402.66   2351.14 o 
 -40   0  10        4.38      -19.77    186.66 o 
 -38   0  10     9811.01    11889.90    603.19 o 
 -36   0  10     2278.65     2385.43    252.63 o 
 -34   0  10     1786.68     1837.43    208.25 o 
 -32   0  10    17936.02    15767.51    682.60 o 
 -30   0  10     6834.84     5989.35    387.62 o 
 -28   0  10      552.65      323.52     81.66 o 
 -26   0  10     6901.33     6556.22    406.00 o 
 -24   0  10     4315.57     4041.08    365.08 o 
 -22   0  10       14.31       90.23     61.65 o 
 -20   0  10    12370.64    11737.58    696.82 o 
 -18   0  10     5828.68     5655.38    262.72 o 
 -16   0  10       92.66       43.28     45.91 o 
 -14   0  10    46278.38    54803.34   1891.66 o 
 -12   0  10    73453.51    83217.30   2791.99 o 
 -10   0  10      434.43      526.95     64.40 o 
  -8   0  10    12927.36    14121.93    550.84 o 
  -6   0  10    26502.99    29941.05   1132.66 o 
  -4   0  10     4372.82     4662.25    212.18 o 
  -2   0  10     4332.15     5225.37    233.61 o 
   0   0  10    30616.73    35450.53   1340.20 o 
   2   0  10    16793.19    20029.68    775.61 o 
   4   0  10     8146.07     9293.02    385.24 o 
   6   0  10    14315.80    16265.61    639.97 o 
   8   0  10     3157.72     3764.64    195.39 o 
  10   0  10     7468.86     7641.29    331.44 o 
  12   0  10     7986.85     8173.73    352.45 o 
  14   0  10     7339.36     6964.37    314.16 o 
  16   0  10      121.36      128.36    104.01 o 
  18   0  10    11472.25    11025.90    628.67 o 
  20   0  10     4202.07     3623.09    265.38 o 
  22   0  10     1205.08      902.83    239.18 o 
  24   0  10     5679.52     5084.22    495.38 o 
 -43   1  10     1604.09     1811.59    483.59 o 
 -41   1  10     3196.41     3394.27    383.58 o 
 -39   1  10       19.12       60.77    107.94 o 
 -37   1  10     1062.75      949.44    111.93 o 
 -35   1  10    10875.34    11003.17    441.17 o 
 -33   1  10     2701.84     2608.57    152.60 o 
 -31   1  10     4682.35     4188.22    244.72 o 
 -29   1  10    12025.58    11045.62    340.85 o 
 -27   1  10     4180.73     3987.75    193.56 o 
 -25   1  10     3391.36     3006.04    127.40 o 
 -23   1  10     3779.37     3749.20    135.67 o 
 -21   1  10     3217.86     3358.88    132.36 o 
 -19   1  10     3338.65     3297.21    117.24 o 
 -17   1  10    18720.56    18715.24    504.61 o 
 -15   1  10    23713.33    25763.53    654.28 o 
 -13   1  10     1593.51     1777.83     71.83 o 
 -11   1  10    38073.35    42120.41   1052.63 o 
  -9   1  10    31183.26    35057.12    884.92 o 
  -7   1  10       50.12       53.74     30.36 o 
  -5   1  10    22530.19    24590.97    661.36 o 
  -3   1  10     8946.44    10218.88    291.64 o 
  -1   1  10      848.22     1079.09     70.47 o 
   1   1  10     6806.13     7287.11    219.19 o 
   3   1  10     9982.92    11229.57    320.52 o 
   5   1  10      584.06      724.72     62.75 o 
   7   1  10     5873.10     6268.40    197.27 o 
   9   1  10    12189.88    12367.44    352.19 o 
  11   1  10     1963.89     2195.45    103.37 o 
  13   1  10     5615.44     5524.47    205.81 o 
  15   1  10     5874.21     5842.15    216.38 o 
  17   1  10      365.76      239.99     96.63 o 
  19   1  10     1897.77     2131.55    219.14 o 
  21   1  10     4232.46     4418.32    224.75 o 
  23   1  10      716.24      792.40    165.82 o 
  25   1  10     1569.58     1001.15    305.36 o 
 -42   2  10      322.80      122.86    134.73 o 
 -40   2  10     2615.83     2763.60    308.87 o 
 -38   2  10     2757.34     2719.40    175.03 o 
 -36   2  10     1146.15     1153.44    171.31 o 
 -34   2  10     1944.09     1696.65    174.83 o 
 -32   2  10     6902.60     6345.54    261.75 o 
 -30   2  10     1676.26     1578.46    125.14 o 
 -28   2  10     1455.88     1396.68     95.25 o 
 -26   2  10     8016.45     7902.38    293.13 o 
 -24   2  10     1874.48     1870.41    132.12 o 
 -22   2  10       94.19       72.41     57.50 o 
 -20   2  10     4205.82     4203.75    161.12 o 
 -18   2  10     4623.97     4555.02    129.64 o 
 -16   2  10      989.65     1101.96     53.61 o 
 -14   2  10    32263.14    33189.12    784.40 o 
 -12   2  10    26141.38    26853.23    680.53 o 
 -10   2  10      847.41     1084.56     66.34 o 
  -8   2  10     7373.33     7472.23    227.27 o 
  -6   2  10     8282.84     8354.96    227.99 o 
  -4   2  10     2815.12     2760.42     96.89 o 
  -2   2  10    26188.96    28549.88    725.62 o 
   0   2  10    14117.85    15948.20    417.11 o 
   2   2  10     1123.57     1243.77     64.62 o 
   4   2  10    15650.52    17679.22    461.61 o 
   6   2  10    12667.15    13271.44    374.65 o 
   8   2  10     1031.44     1033.30     79.95 o 
  10   2  10     5884.97     5968.33    211.45 o 
  12   2  10    12732.38    13203.42    412.57 o 
  14   2  10     1139.47     1216.93    110.44 o 
  16   2  10     4336.75     4335.79    204.66 o 
  18   2  10    10875.63    10611.11    583.61 o 
  20   2  10      848.31      862.53    125.40 o 
  22   2  10      476.78      490.13    131.63 o 
  24   2  10     2770.82     2831.21    234.24 o 
  26   2  10      608.17      587.08    410.29 o 
 -41   3  10     1884.65     2001.52    407.99 o 
 -39   3  10       22.04     -145.50    145.50 o 
 -37   3  10        0.83      -14.53    109.04 o 
 -35   3  10     3319.30     3103.84    169.19 o 
 -33   3  10     2052.91     2134.76    202.98 o 
 -31   3  10     1987.19     2007.22    142.07 o 
 -29   3  10     3534.27     3378.60    177.56 o 
 -27   3  10     3887.88     3959.06    204.53 o 
 -25   3  10     2894.97     2541.05    112.94 o 
 -23   3  10      131.73       75.94     46.93 o 
 -21   3  10     1613.98     1721.49    108.33 o 
 -19   3  10      114.37      110.38     44.50 o 
 -17   3  10     7268.79     7406.86    253.56 o 
 -15   3  10     7200.90     7180.09    212.96 o 
 -13   3  10     1660.23     1747.60     74.49 o 
 -11   3  10    10733.64    10626.24    284.08 o 
  -9   3  10     2338.90     2034.97    118.68 o 
  -7   3  10        5.07        6.04     34.90 o 
  -5   3  10     1011.33      908.76     53.28 o 
  -3   3  10        4.19       12.43     36.35 o 
  -1   3  10     2561.17     2477.69     92.75 o 
   1   3  10     4801.95     4753.28    157.61 o 
   3   3  10     3641.63     3835.05    136.88 o 
   5   3  10     2910.97     2903.44    115.43 o 
   7   3  10     1510.80     1551.69     85.62 o 
   9   3  10     5800.39     5566.26    200.76 o 
  11   3  10       27.22       30.18     75.80 o 
  13   3  10     1362.07     1394.16    116.11 o 
  15   3  10     2545.95     2720.73    161.43 o 
  17   3  10      171.63      -59.56    100.72 o 
  19   3  10      279.45      309.76    130.86 o 
  21   3  10     1542.60     1633.80    230.06 o 
  23   3  10     2023.84     1641.71    202.34 o 
  25   3  10      990.34      934.26    210.46 o 
  27   3  10     1793.32     1327.47    416.91 o 
 -42   4  10      598.41      514.28    278.89 o 
 -40   4  10       45.12      -33.27    132.83 o 
 -38   4  10      121.46       94.15    119.79 o 
 -36   4  10      594.37      643.74    162.61 o 
 -34   4  10       72.10       17.28     97.75 o 
 -32   4  10     1957.96     1975.54    181.35 o 
 -30   4  10      592.63      547.81    111.79 o 
 -28   4  10      194.28      102.15     89.72 o 
 -26   4  10      721.62      692.04     81.10 o 
 -24   4  10      197.62      128.39     52.44 o 
 -22   4  10      105.64       43.01     48.89 o 
 -20   4  10     1311.83     1455.95     83.48 o 
 -18   4  10     1890.56     1928.22     86.15 o 
 -16   4  10      614.81      637.59     51.55 o 
 -14   4  10      757.57      768.95     61.22 o 
 -12   4  10     4942.71     4903.96    149.78 o 
 -10   4  10      156.23      111.92     42.88 o 
  -8   4  10      145.64      157.96     42.05 o 
  -6   4  10       70.72       77.89     47.04 o 
  -4   4  10      164.10       88.03     48.24 o 
  -2   4  10        8.02       -8.55     45.04 o 
   0   4  10      109.01      142.19     47.39 o 
   2   4  10       97.90      177.63     59.82 o 
   4   4  10       17.32       19.90     50.91 o 
   6   4  10      660.56      684.66     67.48 o 
   8   4  10      753.35      704.29     78.61 o 
  10   4  10        0.47        6.29     69.00 o 
  12   4  10       49.90      -73.83     84.35 o 
  14   4  10       36.28       45.33     93.37 o 
  16   4  10        9.28      -22.29    102.04 o 
  18   4  10       90.17      -84.17    112.85 o 
  20   4  10      171.19      156.24    127.99 o 
  22   4  10      275.72      319.61    188.89 o 
  24   4  10     1079.84     1003.41    223.00 o 
  26   4  10      245.54      347.90    390.44 o 
 -39   5  10        0.80       -3.36    135.80 o 
 -37   5  10      699.63      591.81    131.93 o 
 -35   5  10      474.35      481.45    119.12 o 
 -33   5  10      148.36       47.02    103.12 o 
 -31   5  10      263.53      266.62     97.74 o 
 -29   5  10      294.50      221.46     91.25 o 
 -27   5  10      313.61      144.45     82.50 o 
 -25   5  10      184.04       35.15     71.20 o 
 -23   5  10     2703.64     2861.40    128.49 o 
 -21   5  10     1902.31     1906.19    123.62 o 
 -19   5  10     1498.54     1480.81     79.29 o 
 -17   5  10       12.51       -6.61     52.53 o 
 -15   5  10      174.39      162.96     48.36 o 
 -13   5  10       23.56       62.83     51.94 o 
 -11   5  10      629.57      741.12     73.49 o 
  -9   5  10      322.36      395.15     58.35 o 
  -7   5  10       33.77       14.16     51.54 o 
  -5   5  10      156.16      239.21     55.72 o 
  -3   5  10       93.25       29.51     54.89 o 
  -1   5  10     1137.22     1217.60     81.38 o 
   1   5  10      381.73      399.91     61.09 o 
   3   5  10       66.90       14.83     64.20 o 
   5   5  10        7.02      -14.30     64.64 o 
   7   5  10      200.79      133.01     72.96 o 
   9   5  10      186.77       18.25     74.61 o 
  11   5  10       10.79      -69.64     79.38 o 
  13   5  10       16.29      -83.83     83.83 o 
  15   5  10      453.32      458.73    120.69 o 
  17   5  10      271.33       27.61    189.89 o 
  19   5  10      534.93      596.04    149.14 o 
  21   5  10      426.52      444.07    196.79 o 
  23   5  10      923.21      708.34    222.00 o 
 -38   6  10      769.13      705.25    406.51 o 
 -36   6  10        0.45       69.63    151.43 o 
 -34   6  10      480.88      541.24    126.73 o 
 -32   6  10     1040.63      961.02    157.47 o 
 -30   6  10     1988.86     1919.52    138.40 o 
 -28   6  10      179.29       63.17     94.18 o 
 -26   6  10     1699.67     1846.77    125.48 o 
 -24   6  10     2028.43     2262.55    152.45 o 
 -22   6  10       16.66      -16.18     71.75 o 
 -20   6  10      892.16      933.53     89.93 o 
 -18   6  10     2294.74     2310.06    162.18 o 
 -16   6  10      708.02      582.52     76.90 o 
 -14   6  10     2140.34     2206.91    106.65 o 
 -12   6  10      136.68      168.76     61.87 o 
 -10   6  10       45.15      -40.60     57.63 o 
  -8   6  10     1743.55     1812.74     97.35 o 
  -6   6  10     2605.36     2622.67    119.35 o 
  -4   6  10      649.06      625.05     86.04 o 
  -2   6  10     6340.83     6854.30    224.59 o 
   0   6  10     3429.48     3559.17    165.72 o 
   2   6  10       23.95       -4.74     80.39 o 
   4   6  10       74.43       57.09     77.07 o 
   6   6  10      498.32      454.61    127.71 o 
   8   6  10        0.43       41.99     83.12 o 
  10   6  10     1063.42      994.96    105.41 o 
  12   6  10     3155.81     3192.67    166.91 o 
  14   6  10     1579.94     1728.46    166.51 o 
  16   6  10      260.28      235.56    126.15 o 
  18   6  10     1566.30     1559.80    273.43 o 
  20   6  10     1142.26     1024.37    216.58 o 
  22   6  10       13.12        4.73    380.04 o 
 -37   7  10      204.62      611.66    420.69 o 
 -35   7  10     1491.80     1292.85    225.69 o 
 -33   7  10      229.43      294.54    173.43 o 
 -31   7  10      694.45      723.87    148.12 o 
 -29   7  10     2944.72     3427.01    188.13 o 
 -27   7  10      491.82      421.54    121.40 o 
 -25   7  10      363.21      434.02    122.90 o 
 -23   7  10     2851.07     3377.86    191.66 o 
 -21   7  10     1589.85     1809.43    161.45 o 
 -19   7  10       12.90      -12.02     87.91 o 
 -17   7  10     5501.28     5785.83    251.12 o 
 -15   7  10     3541.08     3329.81    177.08 o 
 -13   7  10       14.70        7.87     68.00 o 
 -11   7  10     3830.13     3972.42    155.62 o 
  -9   7  10     6452.23     6731.68    221.29 o 
  -7   7  10       21.17       12.69     68.95 o 
  -5   7  10     5213.63     5378.17    213.72 o 
  -3   7  10    14007.96    15027.42    491.47 o 
  -1   7  10      778.32      665.81     98.91 o 
   1   7  10     1670.49     1577.94    123.91 o 
   3   7  10     1110.41     1017.62    111.61 o 
   5   7  10       49.83      -37.53     89.61 o 
   7   7  10     1268.24     1260.82    117.61 o 
   9   7  10     2598.01     2572.75    163.21 o 
  11   7  10     1217.17     1293.65    127.64 o 
  13   7  10     1150.83     1219.03    135.12 o 
  15   7  10     2919.37     3280.50    202.42 o 
  17   7  10       25.26     -137.05    142.47 o 
  19   7  10      508.91      399.89    397.06 o 
 -32   8  10     1933.09     3008.18    525.63 o 
 -30   8  10      374.06      466.22    226.45 o 
 -28   8  10      487.84      411.06    195.57 o 
 -26   8  10     2633.83     3380.01    491.85 o 
 -24   8  10     3149.54     3719.34    286.27 o 
 -22   8  10      280.86      436.10    157.41 o 
 -20   8  10     4551.79     4779.85    250.12 o 
 -18   8  10     3078.46     3528.82    194.71 o 
 -16   8  10      168.48      122.23    100.01 o 
 -14   8  10     8295.15     8548.56    342.14 o 
 -12   8  10     6263.41     6466.63    248.02 o 
 -10   8  10      114.55       26.40     86.65 o 
  -8   8  10     6435.31     6593.88    254.04 o 
  -6   8  10     8076.44     8201.93    300.69 o 
  -4   8  10        8.28      -92.18     92.18 o 
  -2   8  10     4120.52     4329.27    204.60 o 
   0   8  10    10551.83    11687.47    406.01 o 
   2   8  10     1761.16     1759.43    142.52 o 
   4   8  10     3897.87     4012.31    205.59 o 
   6   8  10     4878.36     5556.49    384.52 o 
   8   8  10      478.23      531.66    140.24 o 
  10   8  10     2206.89     2279.50    162.80 o 
  12   8  10     2428.92     2556.30    178.04 o 
  14   8  10     1550.69     1562.65    161.18 o 
  16   8  10      406.04      860.47    232.18 o 
 -27   9  10     1202.44     1638.60    266.12 o 
 -25   9  10      764.92      748.94    170.57 o 
 -23   9  10     5912.95     6894.56    355.92 o 
 -21   9  10     1347.31     1654.71    212.95 o 
 -19   9  10      711.94      916.08    156.64 o 
 -17   9  10     3717.01     4014.56    220.10 o 
 -15   9  10     2371.94     2379.61    179.71 o 
 -13   9  10       24.33     -116.75    122.21 o 
 -11   9  10     6260.03     6010.49    284.83 o 
  -9   9  10     4817.66     4982.08    252.98 o 
  -7   9  10      395.79      159.75    122.10 o 
  -5   9  10     5890.30     6371.87    301.20 o 
  -3   9  10     1857.24     2430.31    192.97 o 
  -1   9  10      688.02      657.63    127.00 o 
   1   9  10     3774.03     4108.45    214.22 o 
   3   9  10     5386.92     5697.21    260.75 o 
   5   9  10      464.84      281.54    138.73 o 
   7   9  10     1194.88     1228.84    147.61 o 
   9   9  10     1994.92     2220.27    174.05 o 
  11   9  10       31.53       33.62    144.70 o 
  13   9  10     2209.92     2734.96    777.57 o 
  15   9  10     3556.31     4227.06    836.65 o 
 -26  10  10     2414.64     3717.21    542.64 o 
 -24  10  10     4090.52     5075.13    399.35 o 
 -22  10  10       88.04     -163.75    163.75 o 
 -20  10  10     3934.35     4430.65    351.99 o 
 -18  10  10     4074.35     4345.80    347.59 o 
 -16  10  10      435.65      406.43    182.87 o 
 -14  10  10     2748.74     2754.97    282.66 o 
 -12  10  10     3562.25     3620.11    320.62 o 
 -10  10  10      368.58      311.36    139.46 o 
  -8  10  10     2669.85     2892.22    206.61 o 
  -6  10  10     3919.83     3921.41    243.61 o 
  -4  10  10        8.02     -127.59    146.99 o 
  -2  10  10     2980.13     3212.41    232.93 o 
   0  10  10     4377.23     4885.00    297.01 o 
   2  10  10       98.03       79.88    147.59 o 
   4  10  10     2786.58     3169.12    214.59 o 
   6  10  10     2006.48     2411.89    297.58 o 
   8  10  10      229.70       52.20    214.63 o 
 -13  11  10      193.51      168.28    253.36 o 
 -11  11  10     1073.48      827.20    297.79 o 
  -9  11  10      615.53      540.75    282.67 o 
  -7  11  10       86.44       15.07    236.52 o 
  -5  11  10     2166.72     2136.20    323.67 o 
  -3  11  10     2146.09     2191.49    332.66 o 
  -1  11  10       60.72       36.48    218.58 o 
   1  11  10     1787.38     1567.43    443.38 o 
 -43   1  11     1166.07      620.73    328.29 o 
 -41   1  11        1.59     -120.81    120.81 o 
 -39   1  11      472.85      383.95    110.87 o 
 -37   1  11      814.61      686.63    105.51 o 
 -35   1  11      259.09      293.83     76.43 o 
 -33   1  11      309.02      287.81     70.62 o 
 -31   1  11      289.90      304.38     66.71 o 
 -29   1  11     2209.20     1796.78    128.60 o 
 -27   1  11       70.61       43.51     53.26 o 
 -25   1  11     4134.84     3909.69    144.04 o 
 -23   1  11     5447.13     4906.13    166.39 o 
 -21   1  11      166.49      145.44     49.06 o 
 -19   1  11     2470.49     2597.55    115.27 o 
 -17   1  11     3783.18     3927.84    122.76 o 
 -15   1  11      556.57      587.56     46.37 o 
 -13   1  11     1099.44     1178.14     57.97 o 
 -11   1  11     1666.88     1849.52     75.85 o 
  -9   1  11      839.41     1065.19     62.49 o 
  -7   1  11     1662.81     1804.57     81.96 o 
  -5   1  11     1769.76     2000.38     89.54 o 
  -3   1  11       14.88        1.64     45.56 o 
  -1   1  11    15141.62    17654.30    487.69 o 
   1   1  11      553.00      659.89     61.83 o 
   3   1  11      149.67      166.37     55.83 o 
   5   1  11       39.34       63.38     56.77 o 
   7   1  11      330.97      413.05     65.48 o 
   9   1  11      182.12      212.02     65.31 o 
  11   1  11      298.26      177.51    115.45 o 
  13   1  11     3315.00     3025.09    145.86 o 
  15   1  11       37.35       40.00     84.53 o 
  17   1  11      353.73      346.55    107.25 o 
  19   1  11      282.43       28.69    116.26 o 
  21   1  11      272.25       44.31    178.90 o 
  23   1  11        0.26       82.75    176.29 o 
 -42   2  11     1195.52     1081.02    284.64 o 
 -40   2  11     2845.80     2778.67    423.36 o 
 -38   2  11      769.05      549.83    168.22 o 
 -36   2  11       56.54       28.69     93.57 o 
 -34   2  11     2401.31     2140.50    194.45 o 
 -32   2  11     1066.15     1033.76    135.08 o 
 -30   2  11     1772.15     1596.57    142.88 o 
 -28   2  11     5623.05     5124.95    300.38 o 
 -26   2  11     3246.79     2902.47    190.54 o 
 -24   2  11      287.75      322.69     54.73 o 
 -22   2  11      611.34      658.75     65.81 o 
 -20   2  11     6723.14     6996.94    212.59 o 
 -18   2  11     1592.23     1729.92     74.35 o 
 -16   2  11     4187.06     4067.55    126.36 o 
 -14   2  11     6041.88     6053.41    173.13 o 
 -12   2  11       29.14        8.39     36.44 o 
 -10   2  11     3067.66     3100.45    141.95 o 
  -8   2  11     2299.88     2336.07     88.35 o 
  -6   2  11      116.97      140.13     43.44 o 
  -4   2  11     1336.74     1292.33     69.59 o 
  -2   2  11     2685.57     2839.82    112.85 o 
   0   2  11      615.19      662.39     60.72 o 
   2   2  11     4911.49     5386.84    176.58 o 
   4   2  11     7988.27     7911.40    262.82 o 
   6   2  11     2633.59     2776.92    128.93 o 
   8   2  11     1095.99     1084.58     89.79 o 
  10   2  11     1726.97     1911.30    145.66 o 
  12   2  11      288.42      151.16     79.31 o 
  14   2  11     1431.63     1607.52    154.33 o 
  16   2  11     7868.06     8128.30    322.63 o 
  18   2  11     2104.69     1963.80    169.07 o 
  20   2  11       16.63      -83.90    126.48 o 
  22   2  11     2630.51     2555.41    194.26 o 
  24   2  11     1981.30     1887.59    231.20 o 
 -41   3  11      827.28      503.60    162.03 o 
 -39   3  11      933.14      784.79    220.19 o 
 -37   3  11     2742.52     2518.01    237.52 o 
 -35   3  11       10.96      -77.78     94.14 o 
 -33   3  11     3395.94     3123.24    197.14 o 
 -31   3  11     5294.64     5014.02    213.54 o 
 -29   3  11     3198.38     2982.10    147.73 o 
 -27   3  11      933.22      992.74     99.09 o 
 -25   3  11     7681.10     7324.46    304.15 o 
 -23   3  11     1109.51     1155.00     69.52 o 
 -21   3  11     3274.44     3305.52    116.55 o 
 -19   3  11    20329.50    21417.87    629.38 o 
 -17   3  11    16157.99    16979.17    734.94 o 
 -15   3  11       76.55        8.33     43.18 o 
 -13   3  11    16428.89    16909.99    439.57 o 
 -11   3  11     8659.02     8763.46    240.68 o 
  -9   3  11     1747.29     1730.02     74.59 o 
  -7   3  11    16479.41    17156.37    446.52 o 
  -5   3  11    21124.06    22819.69    586.80 o 
  -3   3  11     1908.25     2050.18     92.57 o 
  -1   3  11    16958.35    17339.73    522.83 o 
   1   3  11    19116.43    19536.28    585.19 o 
   3   3  11     1972.46     2022.97    104.90 o 
   5   3  11     1320.65     1369.32     89.49 o 
   7   3  11     7683.76     7839.98    263.07 o 
   9   3  11     1443.45     1527.02    116.30 o 
  11   3  11     1841.39     1787.78    142.46 o 
  13   3  11    10459.47    10435.96    389.48 o 
  15   3  11     2153.19     2186.75    157.88 o 
  17   3  11     1056.06     1148.85    135.09 o 
  19   3  11     5135.59     5102.38    288.46 o 
  21   3  11     1497.98     1139.44    214.50 o 
  23   3  11     3033.87     2797.01    255.00 o 
  25   3  11     4472.69     4000.94    422.67 o 
 -40   4  11     3793.33     3811.68    231.43 o 
 -38   4  11     3072.81     3358.35    205.05 o 
 -36   4  11     1667.34     1510.35    164.27 o 
 -34   4  11     3469.46     3474.63    215.87 o 
 -32   4  11      851.83      736.70    101.33 o 
 -30   4  11     1074.05      807.99     95.39 o 
 -28   4  11     5935.26     6469.42    359.36 o 
 -26   4  11     3511.05     3237.52    183.00 o 
 -24   4  11     1697.82     1645.13     84.25 o 
 -22   4  11    19517.69    20712.03    614.59 o 
 -20   4  11     4738.44     5209.33    175.82 o 
 -18   4  11     1863.95     1894.07     92.31 o 
 -16   4  11    15146.82    14654.43    387.75 o 
 -14   4  11    14058.48    13929.37    368.02 o 
 -12   4  11        7.31       22.55     45.06 o 
 -10   4  11     7550.02     7389.78    210.17 o 
  -8   4  11    20866.81    22276.11    620.99 o 
  -6   4  11     1785.11     1733.41     85.86 o 
  -4   4  11    16689.91    17703.61    500.04 o 
  -2   4  11     9374.33     9391.73    280.52 o 
   0   4  11      366.59      443.88     76.81 o 
   2   4  11     5562.96     5507.88    182.54 o 
   4   4  11    12937.59    13459.07    418.12 o 
   6   4  11      364.70      270.88     80.49 o 
   8   4  11     1668.83     1787.58    123.92 o 
  10   4  11     3287.91     3442.37    178.04 o 
  12   4  11      798.23      815.10    109.54 o 
  14   4  11     2433.75     2465.20    162.75 o 
  16   4  11     7021.45     7283.93    304.94 o 
  18   4  11     2602.61     2574.24    235.79 o 
  20   4  11     4751.77     4230.63    344.41 o 
  22   4  11     3304.90     3296.87    330.09 o 
  24   4  11      785.60      955.77    395.17 o 
 -39   5  11      529.09      140.60    207.74 o 
 -37   5  11     6165.09     6556.64    303.34 o 
 -35   5  11     1204.94     1197.84    134.96 o 
 -33   5  11      865.66      693.43    115.72 o 
 -31   5  11     3202.96     3212.84    170.05 o 
 -29   5  11     4859.78     5012.76    301.91 o 
 -27   5  11       21.22       -0.45     87.99 o 
 -25   5  11     7113.24     7732.96    307.70 o 
 -23   5  11    12350.40    13353.18    536.57 o 
 -21   5  11       37.63       -7.37     62.18 o 
 -19   5  11    13708.32    14102.80    419.12 o 
 -17   5  11    11434.78    11701.63    412.55 o 
 -15   5  11        2.26       20.22     52.80 o 
 -13   5  11    15428.69    15507.99    444.06 o 
 -11   5  11    15145.94    15633.85    447.10 o 
  -9   5  11     1519.61     1678.06    146.64 o 
  -7   5  11     6349.06     6364.27    206.00 o 
  -5   5  11    10896.88    11321.82    336.12 o 
  -3   5  11        9.93       43.12     57.28 o 
  -1   5  11    15375.97    16253.35    464.82 o 
   1   5  11    13542.52    13839.32    401.52 o 
   3   5  11     1906.37     2037.96    157.53 o 
   5   5  11     1627.95     1472.93    106.35 o 
   7   5  11     6145.64     5875.84    247.34 o 
   9   5  11     1229.39     1339.90    190.22 o 
  11   5  11     1255.22     1219.99    154.87 o 
  13   5  11     7784.97     7850.14    403.22 o 
  15   5  11     1360.13     1212.72    185.03 o 
  17   5  11      575.53      294.47    133.55 o 
  19   5  11     6149.54     6831.00    445.44 o 
  21   5  11     1623.83     1082.92    228.93 o 
 -36   6  11     1027.59     1281.48    162.95 o 
 -34   6  11     2908.27     3030.38    248.76 o 
 -32   6  11     1159.06     1088.90    137.82 o 
 -30   6  11     1220.10     1254.21    135.27 o 
 -28   6  11     3619.78     4001.30    210.69 o 
 -26   6  11     1769.02     1875.53    141.21 o 
 -24   6  11      106.69      -46.55     86.72 o 
 -22   6  11     3732.03     3995.65    177.55 o 
 -20   6  11     2990.76     3225.19    231.56 o 
 -18   6  11       17.17      -81.45     81.45 o 
 -16   6  11     7351.53     7725.44    271.00 o 
 -14   6  11    11925.27    12267.67    362.62 o 
 -12   6  11      182.78      147.50     68.01 o 
 -10   6  11     2710.47     2612.02    121.62 o 
  -8   6  11     3496.44     3336.50    140.55 o 
  -6   6  11      204.57       47.04     66.28 o 
  -4   6  11     1879.06     2099.32    111.72 o 
  -2   6  11     2987.55     2964.32    154.14 o 
   0   6  11     1242.28     1215.03    101.53 o 
   2   6  11     5736.58     6019.39    233.40 o 
   4   6  11    11024.04    11337.46    383.43 o 
   6   6  11     1307.07     1413.45    115.73 o 
   8   6  11     1818.62     1880.21    145.48 o 
  10   6  11     3031.99     3324.81    191.14 o 
  12   6  11     1240.22     1455.04    181.89 o 
  14   6  11      599.74      419.70    207.14 o 
  16   6  11     6483.44     6681.97    399.56 o 
  18   6  11     3101.80     2923.69    211.58 o 
 -35   7  11      176.94      260.61    277.47 o 
 -33   7  11      969.37     1179.32    191.92 o 
 -31   7  11     1708.62     2074.09    176.20 o 
 -29   7  11     2593.02     2648.10    213.24 o 
 -27   7  11      351.99      241.95    144.98 o 
 -25   7  11     2505.45     2817.61    205.48 o 
 -23   7  11     2397.57     2689.64    202.65 o 
 -21   7  11      397.78      431.59    116.27 o 
 -19   7  11     6370.10     7123.83    297.67 o 
 -17   7  11     4668.73     5084.74    235.01 o 
 -15   7  11     1664.29     1564.46    127.91 o 
 -13   7  11     4491.50     4631.59    175.70 o 
 -11   7  11     2455.16     2398.10    121.98 o 
  -9   7  11      354.99      199.42    107.82 o 
  -7   7  11     2023.53     2286.64    121.97 o 
  -5   7  11     1297.35     1162.24    112.04 o 
  -3   7  11      169.25       27.88     89.25 o 
  -1   7  11    17036.11    18412.27    596.76 o 
   1   7  11     2329.57     2440.98    155.62 o 
   3   7  11      541.03      293.52    101.37 o 
   5   7  11     2404.28     2689.52    159.42 o 
   7   7  11     3981.13     4097.97    199.45 o 
   9   7  11      144.14      269.74    125.70 o 
  11   7  11     1041.05     1066.94    149.74 o 
  13   7  11     6133.36     6042.55    287.01 o 
  15   7  11      180.43      -67.85    144.39 o 
  17   7  11     1869.11     1620.55    441.49 o 
 -30   8  11      228.19      -11.32    217.60 o 
 -28   8  11       10.39      -91.62    212.03 o 
 -26   8  11      109.74       40.85    146.63 o 
 -24   8  11        2.62       34.41    122.57 o 
 -22   8  11     1544.46     1691.91    155.95 o 
 -20   8  11      277.11      256.26    113.65 o 
 -18   8  11      366.77      172.22    110.80 o 
 -16   8  11     4714.26     4999.30    239.88 o 
 -14   8  11     2837.05     3258.64    263.20 o 
 -12   8  11      122.12      154.54     98.01 o 
 -10   8  11       74.50      -23.25    105.01 o 
  -8   8  11      759.73      748.18    106.73 o 
  -6   8  11      277.38      197.32    112.71 o 
  -4   8  11     1080.13     1300.55    127.31 o 
  -2   8  11     3320.39     3449.42    185.98 o 
   0   8  11        0.04     -108.22    108.22 o 
   2   8  11      635.81      357.90    122.21 o 
   4   8  11       77.02       77.34    111.12 o 
   6   8  11       20.81     -115.31    115.31 o 
   8   8  11      228.14       90.70    124.79 o 
  10   8  11      391.53      369.80    151.03 o 
  12   8  11      601.43      774.62    176.57 o 
  14   8  11       18.07     -257.14    257.14 o 
  16   8  11       36.32      -12.29    282.67 o 
 -27   9  11       34.13      165.89    189.61 o 
 -25   9  11      289.56      260.07    161.20 o 
 -23   9  11       16.46       31.77    151.45 o 
 -21   9  11      248.94      311.20    153.36 o 
 -19   9  11        6.44      107.10    126.83 o 
 -17   9  11      182.71      201.67    150.23 o 
 -15   9  11        5.66      -80.53    130.03 o 
 -13   9  11      244.14      255.34    135.56 o 
 -11   9  11      131.12       -0.03    121.22 o 
  -9   9  11      423.70      361.18    130.57 o 
  -7   9  11      573.28      472.67    135.80 o 
  -5   9  11      413.25      261.86    123.49 o 
  -3   9  11        2.44      -93.66    119.39 o 
  -1   9  11       30.23       42.15    126.13 o 
   1   9  11      276.64      198.60    136.44 o 
   3   9  11       94.02      204.39    147.37 o 
   5   9  11        0.24     -128.27    128.27 o 
   7   9  11       27.79     -137.53    137.53 o 
   9   9  11       59.95     -146.26    146.26 o 
  11   9  11      105.47      279.83    304.41 o 
 -24  10  11        9.56     -267.76    272.90 o 
 -22  10  11       61.84        0.06    182.29 o 
 -20  10  11      877.16      846.38    216.69 o 
 -18  10  11      204.20      187.41    190.80 o 
 -16  10  11       93.12       73.62    182.91 o 
 -14  10  11      141.29       73.32    255.25 o 
 -12  10  11        0.01      -43.75    154.54 o 
 -10  10  11      767.60      615.03    169.48 o 
  -8  10  11      236.29      120.23    154.64 o 
  -6  10  11       46.09       52.74    152.33 o 
  -4  10  11      210.49       66.27    163.77 o 
  -2  10  11      131.38      229.64    171.69 o 
   0  10  11      172.04      159.43    154.59 o 
   2  10  11       26.47      -33.22    160.90 o 
   4  10  11       17.62        1.44    183.65 o 
   6  10  11       25.81     -354.51    354.51 o 
  -7  11  11      478.15      879.20    499.16 o 
  -5  11  11     1749.66     1575.94    532.24 o 
  -3  11  11      687.33      764.81    398.95 o 
 -42   0  12      943.99       36.87    450.00 o 
 -40   0  12     3085.18     3357.56    546.90 o 
 -38   0  12       38.43      -97.42    121.24 o 
 -36   0  12     3422.25     3297.11    336.16 o 
 -34   0  12     4266.27     3918.27    280.02 o 
 -32   0  12      524.34      406.93    103.49 o 
 -30   0  12     9288.22     9075.08    462.42 o 
 -28   0  12      835.96     1014.88    200.65 o 
 -26   0  12       13.86        2.00     77.07 o 
 -24   0  12    14048.33    14230.43    590.55 o 
 -22   0  12    11167.48    11095.71    636.65 o 
 -20   0  12        7.46      -39.55    122.90 o 
 -18   0  12    14142.59    14868.28    581.51 o 
 -16   0  12    20117.71    22636.44    869.07 o 
 -14   0  12    10595.57    11843.87    473.52 o 
 -12   0  12    10767.73    12079.53    483.54 o 
 -10   0  12    22379.98    25288.74    965.50 o 
  -8   0  12      218.16      195.83     71.04 o 
  -6   0  12    15855.35    17875.58    699.66 o 
  -4   0  12    13476.31    15975.89    632.04 o 
  -2   0  12        1.18      -11.13     75.58 o 
   0   0  12      111.94      213.55     85.11 o 
   2   0  12    23723.51    27117.73   1045.04 o 
   4   0  12     4810.60     4842.26    244.11 o 
   6   0  12     1103.03     1376.10    214.27 o 
   8   0  12     6875.75     7209.81    327.68 o 
  10   0  12     4214.28     4024.59    279.84 o 
  12   0  12     3590.05     3538.90    213.26 o 
  14   0  12     3115.75     3467.32    257.00 o 
  16   0  12      469.15      501.45    327.10 o 
  18   0  12     6586.89     5387.68    501.05 o 
  20   0  12     4786.79     4490.52    447.16 o 
  22   0  12      507.94      367.75    267.54 o 
  24   0  12      138.00      164.49    308.19 o 
 -43   1  12     2308.46     1356.47    515.23 o 
 -41   1  12      174.87      216.19    119.44 o 
 -39   1  12     3835.43     3538.43    337.23 o 
 -37   1  12     1822.30     1798.67    206.43 o 
 -35   1  12      104.62       23.19     75.67 o 
 -33   1  12     2797.01     2608.24    152.77 o 
 -31   1  12     3726.41     3340.17    178.41 o 
 -29   1  12      563.23      460.50    100.55 o 
 -27   1  12     8539.17     8172.48    256.34 o 
 -25   1  12     6180.23     5868.18    361.34 o 
 -23   1  12      745.06      693.65     68.65 o 
 -21   1  12     7122.27     7515.95    236.81 o 
 -19   1  12    16919.80    18162.34    510.44 o 
 -17   1  12      122.09      132.20     46.15 o 
 -15   1  12    20407.24    22635.27    613.57 o 
 -13   1  12    18415.66    20566.34    561.07 o 
 -11   1  12      707.40      761.92     71.23 o 
  -9   1  12    11221.21    12400.39    350.63 o 
  -7   1  12     3553.25     4449.97    151.08 o 
  -5   1  12       69.42       36.18     50.48 o 
  -3   1  12    31273.85    35195.16    946.11 o 
  -1   1  12    17222.90    19700.14    544.03 o 
   1   1  12     4478.35     5195.40    188.51 o 
   3   1  12      627.75      801.67     74.13 o 
   5   1  12    15701.83    17064.70    478.74 o 
   7   1  12     4966.77     5130.28    196.33 o 
   9   1  12     1287.86     1490.25    156.59 o 
  11   1  12    12751.59    12904.38    412.86 o 
  13   1  12      702.80      706.06    101.58 o 
  15   1  12     1556.27     1414.99    136.21 o 
  17   1  12     8205.18     7692.33    315.99 o 
  19   1  12     3159.47     2771.46    210.39 o 
  21   1  12      626.14      693.49    198.85 o 
  23   1  12     3980.07     3338.08    389.49 o 
 -42   2  12     4533.75     4548.51    425.08 o 
 -40   2  12      546.44      419.80    142.76 o 
 -38   2  12     1265.59     1272.43    196.92 o 
 -36   2  12     3352.73     3284.99    263.49 o 
 -34   2  12     1015.27      901.34    101.10 o 
 -32   2  12      882.24      710.07     81.85 o 
 -30   2  12     9073.78     7951.20    457.24 o 
 -28   2  12     3757.85     3397.12    256.56 o 
 -26   2  12     1131.52     1037.87     82.41 o 
 -24   2  12    24848.77    24547.41    746.36 o 
 -22   2  12     7130.90     7189.83    274.00 o 
 -20   2  12     1248.76     1431.69     74.94 o 
 -18   2  12     7619.12     7655.89    214.07 o 
 -16   2  12     5961.96     5945.03    192.67 o 
 -14   2  12        2.71       35.53     45.33 o 
 -12   2  12     8811.57     8938.52    260.87 o 
 -10   2  12    16055.41    17476.56    479.83 o 
  -8   2  12     2434.16     2500.30    121.73 o 
  -6   2  12    12083.51    12808.04    362.20 o 
  -4   2  12     2454.77     2669.16    119.86 o 
  -2   2  12     3591.03     3760.87    139.34 o 
   0   2  12     9001.17     9417.08    278.97 o 
   2   2  12    12098.79    12475.56    391.48 o 
   4   2  12     2239.04     2202.91    116.48 o 
   6   2  12     1224.72     1436.00    100.37 o 
   8   2  12     3494.66     3624.23    159.53 o 
  10   2  12     1471.58     1381.36    107.29 o 
  12   2  12     6162.05     5613.16    243.25 o 
  14   2  12     8485.78     7783.13    315.22 o 
  16   2  12     1815.70     1869.04    216.82 o 
  18   2  12     3653.23     3932.67    258.85 o 
  20   2  12     3275.50     3390.48    252.71 o 
  22   2  12      702.93      243.61    265.90 o 
  24   2  12       42.79      193.80    325.21 o 
 -41   3  12      301.35      203.53    154.96 o 
 -39   3  12      748.93      532.38    126.64 o 
 -37   3  12      409.33      267.47    121.47 o 
 -35   3  12      456.39      341.68    100.85 o 
 -33   3  12     1966.41     1822.32    198.11 o 
 -31   3  12     1102.67     1053.42    110.21 o 
 -29   3  12      508.27      397.61     75.83 o 
 -27   3  12     3231.84     3288.12    195.61 o 
 -25   3  12     2285.73     2425.23    157.23 o 
 -23   3  12        1.38      -12.83     56.52 o 
 -21   3  12      765.29      713.78     64.14 o 
 -19   3  12    12113.42    12432.27    421.89 o 
 -17   3  12     1135.25     1187.32     65.37 o 
 -15   3  12     3247.17     3277.73    119.99 o 
 -13   3  12     4850.64     5134.41    155.89 o 
 -11   3  12      322.80      286.14     47.71 o 
  -9   3  12     2557.09     2573.84    108.02 o 
  -7   3  12       10.06       -4.84     49.12 o 
  -5   3  12      664.84      641.16     66.84 o 
  -3   3  12     4615.08     4575.68    170.37 o 
  -1   3  12     4316.36     4579.77    171.58 o 
   1   3  12      821.37      935.09    110.90 o 
   3   3  12      368.28      389.91     70.17 o 
   5   3  12     2446.62     2468.04    124.12 o 
   7   3  12     3015.46     2982.40    142.34 o 
   9   3  12      650.63      736.72    121.11 o 
  11   3  12     4189.01     4279.05    227.66 o 
  13   3  12       83.79     -102.90    102.90 o 
  15   3  12     1648.08     1746.25    175.89 o 
  17   3  12     3017.09     3241.92    308.31 o 
  19   3  12      349.43      608.61    147.43 o 
  21   3  12      656.07      323.80    160.55 o 
  23   3  12     1070.02     1985.28    486.87 o 
 -40   4  12      227.32      -11.79    221.04 o 
 -38   4  12       76.41       33.02    130.86 o 
 -36   4  12       81.47      171.11    115.75 o 
 -34   4  12       92.87       12.52    104.40 o 
 -32   4  12        0.03       -1.26    106.84 o 
 -30   4  12      588.64      508.21     99.03 o 
 -28   4  12      269.30      285.99     88.62 o 
 -26   4  12      285.42      347.35     90.25 o 
 -24   4  12       71.98       30.86     64.63 o 
 -22   4  12      411.31      399.60     63.06 o 
 -20   4  12      151.66      234.11     62.27 o 
 -18   4  12      543.35      620.43     67.17 o 
 -16   4  12     1539.43     1532.50     79.57 o 
 -14   4  12      436.97      321.57     54.42 o 
 -12   4  12       10.88       27.28     46.40 o 
 -10   4  12      407.42      384.36     57.85 o 
  -8   4  12     1003.86      986.98     69.92 o 
  -6   4  12      638.89      608.04     71.05 o 
  -4   4  12     1973.02     2182.95    136.79 o 
  -2   4  12        2.22      -68.60     68.60 o 
   0   4  12       27.33      -39.64     62.52 o 
   2   4  12      625.85      627.40     77.28 o 
   4   4  12      244.35      258.21     73.62 o 
   6   4  12       58.75      104.93    102.20 o 
   8   4  12       38.28      -17.94     95.93 o 
  10   4  12       13.64      -20.95     97.59 o 
  12   4  12     1365.82     1235.45    176.84 o 
  14   4  12      539.66      330.84    120.43 o 
  16   4  12       75.60     -134.54    134.54 o 
  18   4  12      472.90      397.02    148.45 o 
  20   4  12        5.35     -144.64    158.00 o 
 -39   5  12       65.45     -214.47    336.08 o 
 -37   5  12        0.05       21.90    136.39 o 
 -35   5  12        5.61        5.94    125.81 o 
 -33   5  12      178.17       92.63    117.51 o 
 -31   5  12        3.04       95.52    105.68 o 
 -29   5  12        0.49      -93.51     93.87 o 
 -27   5  12        8.98      -27.78     92.80 o 
 -25   5  12        2.23      -84.20     84.20 o 
 -23   5  12      652.60      583.04     85.47 o 
 -21   5  12      671.60      634.01     80.21 o 
 -19   5  12      529.91      495.63     78.64 o 
 -17   5  12       53.74      -34.99     67.80 o 
 -15   5  12      810.01      637.58     72.25 o 
 -13   5  12      345.70      323.15     65.64 o 
 -11   5  12       20.67      -59.35     59.35 o 
  -9   5  12      828.95      818.38     76.74 o 
  -7   5  12       41.84      -57.83     57.83 o 
  -5   5  12       19.67      -39.73     61.01 o 
  -3   5  12       21.28      -57.16     88.63 o 
  -1   5  12     1587.61     1784.37    107.57 o 
   1   5  12       10.56      -89.10     89.10 o 
   3   5  12     1101.01     1033.81    111.14 o 
   5   5  12      738.47      756.36    114.48 o 
   7   5  12      665.17      516.71    104.06 o 
   9   5  12      418.63      262.85    107.10 o 
  11   5  12      207.17      215.06    204.68 o 
  13   5  12      928.86      781.22    186.67 o 
  15   5  12       22.04      -81.49    129.65 o 
  17   5  12        4.77     -158.69    158.69 o 
  19   5  12      391.98      243.33    182.51 o 
 -36   6  12     1430.12     1213.58    194.69 o 
 -34   6  12      446.26      394.22    145.19 o 
 -32   6  12      113.01      176.68    149.55 o 
 -30   6  12      994.24     1018.61    136.86 o 
 -28   6  12     1488.65     1484.88    139.66 o 
 -26   6  12       77.49       59.49    106.77 o 
 -24   6  12     2240.16     2688.25    207.54 o 
 -22   6  12     2989.60     3404.26    188.49 o 
 -20   6  12        7.26      -21.78    102.75 o 
 -18   6  12     1205.15     1332.97    105.99 o 
 -16   6  12     2392.44     2428.40    131.35 o 
 -14   6  12       92.37       90.35     70.67 o 
 -12   6  12      402.67      359.99     75.83 o 
 -10   6  12     1728.98     1669.78    102.08 o 
  -8   6  12      423.84      426.18     76.93 o 
  -6   6  12      751.35      896.68     88.36 o 
  -4   6  12      666.93      776.62    127.67 o 
  -2   6  12     1128.93     1191.52    147.70 o 
   0   6  12     1648.67     1651.24    131.38 o 
   2   6  12      221.83      183.45    100.63 o 
   4   6  12      180.07      -45.87    101.16 o 
   6   6  12      828.80      702.81    121.48 o 
   8   6  12     1786.02     1738.65    150.48 o 
  10   6  12      932.33      907.05    136.04 o 
  12   6  12       98.48      178.51    134.46 o 
  14   6  12     1221.02     1394.95    167.50 o 
  16   6  12        1.60      -75.54    149.90 o 
  18   6  12      719.53      539.81    280.78 o 
 -35   7  12      441.91      344.12    340.33 o 
 -33   7  12     1406.19     1715.43    263.21 o 
 -31   7  12     1203.24     1385.32    227.42 o 
 -29   7  12      151.94      143.75    158.85 o 
 -27   7  12     2570.63     2780.05    282.03 o 
 -25   7  12      929.63      976.37    166.59 o 
 -23   7  12      211.67       12.66    112.00 o 
 -21   7  12     3249.94     3675.27    201.29 o 
 -19   7  12     2826.59     3084.52    181.87 o 
 -17   7  12      266.30      230.10    101.39 o 
 -15   7  12     8067.44     8244.66    380.63 o 
 -13   7  12     3186.60     3500.11    154.76 o 
 -11   7  12       19.15       59.26    125.14 o 
  -9   7  12     2021.13     2153.58    121.53 o 
  -7   7  12     3632.97     3631.74    178.03 o 
  -5   7  12      254.95      215.50     99.48 o 
  -3   7  12     2007.50     2184.66    174.70 o 
  -1   7  12     7127.14     7498.61    283.46 o 
   1   7  12      235.82      312.12    113.79 o 
   3   7  12      213.79      213.94    117.58 o 
   5   7  12     2983.68     3230.07    195.02 o 
   7   7  12     1329.27     1610.99    157.19 o 
   9   7  12      685.87      897.12    148.61 o 
  11   7  12     2460.83     3004.55    206.59 o 
  13   7  12     2225.25     2455.37    201.37 o 
  15   7  12        8.80      -93.59    256.20 o 
 -30   8  12     3362.45     3755.79    366.80 o 
 -28   8  12     1067.40     1030.79    396.58 o 
 -26   8  12       43.38       43.02    139.15 o 
 -24   8  12     2891.93     3753.40    256.39 o 
 -22   8  12     2990.60     3329.04    214.39 o 
 -20   8  12      705.07      542.01    129.26 o 
 -18   8  12     4661.42     5377.15    289.14 o 
 -16   8  12     3240.34     3260.09    216.82 o 
 -14   8  12        8.66      113.08    110.35 o 
 -12   8  12     8558.04     9184.83    331.63 o 
 -10   8  12     7082.25     7124.69    280.01 o 
  -8   8  12      170.03      128.07    103.41 o 
  -6   8  12     5013.73     5170.98    230.20 o 
  -4   8  12     2690.81     3006.86    271.76 o 
  -2   8  12      247.56      102.48    118.45 o 
   0   8  12      852.42      458.14    139.40 o 
   2   8  12     6506.01     6791.21    427.68 o 
   4   8  12      735.83      672.39    144.78 o 
   6   8  12     1013.82      979.99    168.11 o 
   8   8  12     3455.31     3958.94    240.05 o 
  10   8  12      584.20      728.66    201.81 o 
  12   8  12      744.77     1489.91    328.04 o 
 -27   9  12     3234.50     3893.99    484.98 o 
 -25   9  12     2982.90     3767.95    276.73 o 
 -23   9  12      390.16      455.17    171.50 o 
 -21   9  12     2311.78     2569.40    200.31 o 
 -19   9  12     3589.07     3969.90    233.68 o 
 -17   9  12       65.52       37.95    129.82 o 
 -15   9  12     5957.66     6380.25    353.13 o 
 -13   9  12     5078.24     5558.07    326.49 o 
 -11   9  12       16.47      -95.58    140.64 o 
  -9   9  12     2554.61     2387.43    191.39 o 
  -7   9  12     5447.94     5845.05    301.76 o 
  -5   9  12      633.63      556.03    134.91 o 
  -3   9  12     2580.31     2516.63    180.49 o 
  -1   9  12     4152.89     4385.47    234.06 o 
   1   9  12      247.90      353.89    162.95 o 
   3   9  12     1694.34     1756.71    187.70 o 
   5   9  12     5022.19     5625.31    296.11 o 
   7   9  12      633.63      492.61    224.19 o 
 -20  10  12      892.79      849.47    232.77 o 
 -18  10  12     1842.04     2170.08    274.25 o 
 -16  10  12     1401.00     1519.32    244.11 o 
 -14  10  12        8.71     -104.59    167.91 o 
 -12  10  12     2326.33     2537.68    237.61 o 
 -10  10  12     3059.10     3416.70    294.10 o 
  -8  10  12       16.64     -164.35    164.35 o 
  -6  10  12     3671.81     3501.02    250.12 o 
  -4  10  12     1150.85     1191.13    197.08 o 
  -2  10  12       31.55     -117.70    205.93 o 
   0  10  12     1410.63     1432.38    214.17 o 
   2  10  12     2643.87     2479.08    323.99 o 
 -43   1  13      864.69      660.83    352.87 o 
 -41   1  13     3810.48     4152.43    418.64 o 
 -39   1  13        2.75      110.51    103.46 o 
 -37   1  13       14.35      -42.25     84.70 o 
 -35   1  13      420.85      366.87     85.23 o 
 -33   1  13      283.35      236.91     78.16 o 
 -31   1  13        2.26      -23.73     68.90 o 
 -29   1  13     2886.51     2821.35    143.72 o 
 -27   1  13     2821.70     2423.41    143.29 o 
 -25   1  13        0.01       -9.49     61.26 o 
 -23   1  13      115.49       42.06     62.89 o 
 -21   1  13      128.00       59.99     60.85 o 
 -19   1  13      356.62      323.37     58.81 o 
 -17   1  13      450.06      352.49     55.87 o 
 -15   1  13      767.27      875.18     66.27 o 
 -13   1  13      423.98      472.68     59.82 o 
 -11   1  13       12.86      -46.25     50.34 o 
  -9   1  13      430.19      532.91     60.52 o 
  -7   1  13       16.25       -8.01     53.97 o 
  -5   1  13      539.12      514.67     66.26 o 
  -3   1  13      188.87      121.21     61.55 o 
  -1   1  13       50.40       47.84     63.99 o 
   1   1  13     4861.34     5265.63    184.29 o 
   3   1  13     1242.51     1174.00     96.54 o 
   5   1  13      649.79      757.93     90.36 o 
   7   1  13      302.39      276.74     85.45 o 
   9   1  13      467.89      477.21    109.21 o 
  11   1  13      321.75      152.74     97.84 o 
  13   1  13      549.45      579.95    109.46 o 
  15   1  13     3742.78     3086.25    285.13 o 
  17   1  13     1010.32      904.17    157.50 o 
  19   1  13       17.37       71.90    260.72 o 
  21   1  13       99.58      -23.52    203.83 o 
 -42   2  13      325.93      107.96    311.50 o 
 -40   2  13      133.49      -30.02    127.75 o 
 -38   2  13     2331.39     2182.38    220.78 o 
 -36   2  13      800.38      552.06    124.03 o 
 -34   2  13      294.47      180.57     96.09 o 
 -32   2  13     2991.33     2998.30    161.57 o 
 -30   2  13     1604.85     1563.31    137.52 o 
 -28   2  13      263.54      189.76     69.64 o 
 -26   2  13     3565.17     3229.69    155.32 o 
 -24   2  13     5716.76     5719.87    208.16 o 
 -22   2  13        2.67      -21.25     61.36 o 
 -20   2  13     4892.15     5082.26    182.45 o 
 -18   2  13     8761.98     9282.97    297.00 o 
 -16   2  13      153.01      145.02     51.68 o 
 -14   2  13     6578.79     6748.75    208.33 o 
 -12   2  13     7625.54     7628.35    231.28 o 
 -10   2  13      167.06      214.24     54.90 o 
  -8   2  13     1855.78     2150.43    100.39 o 
  -6   2  13     3796.30     3896.20    143.81 o 
  -4   2  13     1801.03     1850.27    102.03 o 
  -2   2  13      635.05      701.20     98.48 o 
   0   2  13     8218.67     8502.53    283.98 o 
   2   2  13      788.21      849.07     86.06 o 
   4   2  13     1415.37     1436.72    122.26 o 
   6   2  13     3172.15     3355.14    157.31 o 
   8   2  13     2210.47     2160.72    129.90 o 
  10   2  13     1154.82     1148.45    111.93 o 
  12   2  13     3991.60     3882.85    205.76 o 
  14   2  13     2511.17     2402.53    175.52 o 
  16   2  13      108.26      -12.68    127.38 o 
  18   2  13      702.50      624.44    234.02 o 
  20   2  13      326.36      159.62    268.02 o 
  22   2  13       19.34      240.27    308.19 o 
 -41   3  13     2675.02      248.63    467.96 o 
 -39   3  13      993.71      990.42    184.35 o 
 -37   3  13       33.65       93.94    115.12 o 
 -35   3  13     2294.39     2143.60    164.92 o 
 -33   3  13     2557.65     2463.39    153.70 o 
 -31   3  13      465.28      418.11     96.96 o 
 -29   3  13     5984.71     6046.30    224.83 o 
 -27   3  13     4466.05     4096.74    217.66 o 
 -25   3  13        4.64      -38.58     64.76 o 
 -23   3  13     2516.46     2506.52    146.69 o 
 -21   3  13     4946.52     5160.43    173.26 o 
 -19   3  13      110.00      108.62     55.19 o 
 -17   3  13    17599.81    17444.51    529.74 o 
 -15   3  13     9221.35     9039.66    265.85 o 
 -13   3  13      104.57      142.74     54.43 o 
 -11   3  13     8579.16     8464.95    252.05 o 
  -9   3  13     7579.97     7846.44    237.77 o 
  -7   3  13       46.07       22.10     58.68 o 
  -5   3  13     5908.50     5721.49    233.99 o 
  -3   3  13     6645.07     6821.44    234.90 o 
  -1   3  13      153.26      -60.04     63.81 o 
   1   3  13     3085.37     2792.42    135.98 o 
   3   3  13     7770.53     7498.73    260.36 o 
   5   3  13     2708.90     2531.09    133.64 o 
   7   3  13     3172.02     3046.19    171.78 o 
   9   3  13     8940.32     8427.13    333.00 o 
  11   3  13      580.47      384.34    120.90 o 
  13   3  13     1835.85     1805.99    153.46 o 
  15   3  13     4971.78     4502.93    276.04 o 
  17   3  13     1007.90      622.67    151.86 o 
  19   3  13       57.96       21.59    174.11 o 
  21   3  13     2110.69     2191.90    303.47 o 
 -40   4  13      146.14     -226.89    407.46 o 
 -38   4  13     4915.30     5612.75    297.76 o 
 -36   4  13     1076.65     1038.97    232.11 o 
 -34   4  13     2994.54     2877.54    231.61 o 
 -32   4  13     3376.06     3527.37    209.78 o 
 -30   4  13     3996.54     3892.88    261.99 o 
 -28   4  13       55.72       46.74     89.27 o 
 -26   4  13     4703.50     4907.67    192.83 o 
 -24   4  13    11495.07    11746.56    514.12 o 
 -22   4  13     1012.17     1081.97     78.86 o 
 -20   4  13    27972.16    29369.21    957.39 o 
 -18   4  13     6518.83     6585.72    229.50 o 
 -16   4  13        3.89       37.98     56.89 o 
 -14   4  13    15127.93    15096.98    463.71 o 
 -12   4  13    10409.45    10084.02    323.95 o 
 -10   4  13      281.38      130.62     64.72 o 
  -8   4  13     7091.32     7117.65    242.85 o 
  -6   4  13    16564.07    16834.70    513.95 o 
  -4   4  13     2789.82     2778.73    130.89 o 
  -2   4  13     2615.31     2616.44    128.77 o 
   0   4  13    16817.54    16264.85    500.33 o 
   2   4  13     4515.85     4194.75    172.84 o 
   4   4  13     4036.86     3774.76    190.05 o 
   6   4  13     7152.18     6702.65    320.80 o 
   8   4  13      692.77      795.23    147.87 o 
  10   4  13      935.91      871.71    125.27 o 
  12   4  13     7767.26     7509.59    364.60 o 
  14   4  13     2696.60     2839.99    213.03 o 
  16   4  13      468.21      475.97    199.50 o 
  18   4  13     6723.74     6396.01    335.54 o 
  20   4  13      712.71      838.55    327.10 o 
 -37   5  13        1.97      -34.99    139.85 o 
 -35   5  13     1954.73     2117.18    237.43 o 
 -33   5  13     1442.06     1360.79    144.80 o 
 -31   5  13      546.36      421.71    117.31 o 
 -29   5  13     6800.68     7099.80    300.88 o 
 -27   5  13     4352.13     4657.60    234.97 o 
 -25   5  13       52.75       62.36     95.33 o 
 -23   5  13     1657.51     1922.03    134.46 o 
 -21   5  13     6416.79     6386.60    334.34 o 
 -19   5  13        9.38      -44.46     73.57 o 
 -17   5  13     7089.57     7154.02    256.91 o 
 -15   5  13     5951.61     5938.00    202.67 o 
 -13   5  13        1.96      -76.50     76.71 o 
 -11   5  13     4556.47     4652.29    200.12 o 
  -9   5  13     4044.63     4097.78    169.32 o 
  -7   5  13      444.30      278.51     75.15 o 
  -5   5  13     2512.55     2569.36    132.56 o 
  -3   5  13     4208.08     4118.47    170.26 o 
  -1   5  13      753.27      669.78     88.56 o 
   1   5  13      841.16      737.99    106.81 o 
   3   5  13     8622.01     8396.50    330.35 o 
   5   5  13     4544.36     4079.60    203.93 o 
   7   5  13     1213.47     1273.08    133.72 o 
   9   5  13     4211.18     4063.81    215.61 o 
  11   5  13      196.04       76.68    127.67 o 
  13   5  13     2013.84     2095.06    248.17 o 
  15   5  13     4756.52     4637.30    435.28 o 
  17   5  13     2102.43     1527.12    590.39 o 
 -36   6  13     1533.30     1558.67    223.88 o 
 -34   6  13      349.88       69.21    157.47 o 
 -32   6  13     2978.10     3394.62    317.66 o 
 -30   6  13     1710.71     1774.21    156.73 o 
 -28   6  13       15.59       30.16    141.29 o 
 -26   6  13     4139.59     4088.35    256.11 o 
 -24   6  13    14388.75    16127.34    590.57 o 
 -22   6  13     1674.75     1767.64    142.02 o 
 -20   6  13     4901.47     5138.62    239.86 o 
 -18   6  13     4937.98     4873.80    204.81 o 
 -16   6  13       13.97      -22.83     80.51 o 
 -14   6  13     6728.63     6548.14    222.31 o 
 -12   6  13     6596.78     6712.26    228.09 o 
 -10   6  13      103.88       55.55     87.12 o 
  -8   6  13     2003.07     2089.71    125.64 o 
  -6   6  13     4204.75     4301.87    183.14 o 
  -4   6  13        6.56      -47.20     93.58 o 
  -2   6  13     3900.70     4009.67    205.25 o 
   0   6  13    10830.26    10765.35    406.34 o 
   2   6  13     2791.92     2963.00    179.16 o 
   4   6  13     2133.22     2226.35    289.96 o 
   6   6  13     4193.62     4365.46    278.23 o 
   8   6  13      725.39      608.30    135.48 o 
  10   6  13     2663.35     2786.06    194.89 o 
  12   6  13     4304.76     4539.73    253.01 o 
  14   6  13     1147.98     1127.01    207.00 o 
  16   6  13      738.84      785.61    290.23 o 
 -33   7  13       90.76     -294.01    294.01 o 
 -31   7  13      331.96      282.22    176.74 o 
 -29   7  13     3548.47     3799.65    267.40 o 
 -27   7  13     2631.63     2838.96    272.93 o 
 -25   7  13      381.93      328.32    130.54 o 
 -23   7  13     3402.89     3698.57    215.16 o 
 -21   7  13     3175.96     3747.61    253.80 o 
 -19   7  13       11.24      -30.15    106.26 o 
 -17   7  13     5057.67     5122.02    246.96 o 
 -15   7  13     3023.40     3076.57    162.22 o 
 -13   7  13      789.23      637.09    101.98 o 
 -11   7  13     2109.91     2082.14    126.07 o 
  -9   7  13     1117.13     1130.49    106.08 o 
  -7   7  13      356.87       98.57    190.35 o 
  -5   7  13     2802.86     3127.80    314.80 o 
  -3   7  13     7869.66     8335.12    413.86 o 
  -1   7  13     1062.12     1096.88    181.35 o 
   1   7  13     3235.78     3282.54    196.93 o 
   3   7  13     1436.82     1685.11    158.55 o 
   5   7  13      228.54      107.77    134.95 o 
   7   7  13     1353.94     1797.34    214.09 o 
   9   7  13     2119.12     2091.68    190.59 o 
  11   7  13      230.22       -4.95    158.00 o 
  13   7  13     1036.37      983.19    311.03 o 
 -30   8  13      305.95      270.38    294.96 o 
 -28   8  13        0.09       -7.35    168.66 o 
 -26   8  13      553.60      293.49    164.82 o 
 -24   8  13      879.55      675.66    163.61 o 
 -22   8  13      143.53       23.15    133.04 o 
 -20   8  13      212.93      201.00    128.88 o 
 -18   8  13      515.78      370.95    129.48 o 
 -16   8  13        0.62     -117.48    117.48 o 
 -14   8  13     1048.76     1165.73    142.09 o 
 -12   8  13       43.90      -36.24    130.94 o 
 -10   8  13       79.71       94.35    108.25 o 
  -8   8  13      323.41      195.94    114.26 o 
  -6   8  13      207.08      262.94    135.76 o 
  -4   8  13       93.66       36.73    182.03 o 
  -2   8  13      193.49       65.99    146.00 o 
   0   8  13     3303.45     3608.57    216.51 o 
   2   8  13      527.95      424.21    211.64 o 
   4   8  13      144.85       10.46    148.24 o 
   6   8  13      311.51      211.31    161.24 o 
   8   8  13        5.77     -242.02    272.27 o 
 -25   9  13       26.40     -144.46    183.13 o 
 -23   9  13        0.85     -155.94    155.94 o 
 -21   9  13      143.52      199.05    183.00 o 
 -19   9  13       35.98       89.34    146.05 o 
 -17   9  13       66.70     -116.67    158.90 o 
 -15   9  13       15.87       85.93    155.46 o 
 -13   9  13       19.03     -117.41    152.50 o 
 -11   9  13       76.42       22.45    154.55 o 
  -9   9  13       50.78       24.73    145.80 o 
  -7   9  13        0.02     -151.76    151.76 o 
  -5   9  13        4.44      122.37    159.67 o 
  -3   9  13      197.99      161.49    169.30 o 
  -1   9  13      644.12      863.92    195.90 o 
   1   9  13      252.58      119.66    162.88 o 
   3   9  13       63.25     -315.75    315.75 o 
 -18  10  13      586.08      690.12    283.61 o 
 -16  10  13      275.49      427.77    395.64 o 
 -14  10  13        1.09        7.45    205.55 o 
 -12  10  13      324.13      320.94    213.97 o 
 -10  10  13        4.82     -118.85    303.46 o 
  -8  10  13       99.48      -94.58    202.99 o 
  -6  10  13      153.49       98.38    273.23 o 
  -4  10  13      501.37       32.14    494.43 o 
 -40   0  14      223.18      327.43    157.60 o 
 -38   0  14     1972.02     1837.22    193.19 o 
 -36   0  14      204.10      320.04    134.12 o 
 -34   0  14     2728.48     2710.48    216.16 o 
 -32   0  14     7855.55     7211.19    393.24 o 
 -30   0  14       74.51       53.19    112.50 o 
 -28   0  14     4651.24     4628.99    281.63 o 
 -26   0  14     8842.64     8810.68    458.10 o 
 -24   0  14        0.53      -88.97     88.97 o 
 -22   0  14     3902.46     4165.33    432.98 o 
 -20   0  14     3257.54     3370.42    224.88 o 
 -18   0  14     1423.80     1453.12    116.58 o 
 -16   0  14     5344.07     5431.82    454.72 o 
 -14   0  14    12092.52    13326.99    537.58 o 
 -12   0  14     1311.61     1513.87    123.03 o 
 -10   0  14    11668.82    13054.26    531.80 o 
  -8   0  14    10007.35    11351.24    471.58 o 
  -6   0  14     2735.10     2995.03    187.00 o 
  -4   0  14     7193.60     7904.14    355.36 o 
  -2   0  14     3529.34     4405.15    242.95 o 
   0   0  14    11000.63    12260.85    516.95 o 
   2   0  14     1689.81     1476.73    148.88 o 
   4   0  14     7198.97     7513.42    354.16 o 
   6   0  14     1903.72     2253.23    183.51 o 
   8   0  14     2420.80     2330.93    303.94 o 
  10   0  14    10746.88    10552.18    563.14 o 
  12   0  14      877.15      585.19    187.18 o 
  14   0  14      120.74       32.27    247.22 o 
  16   0  14     1570.78     1181.72    306.30 o 
  18   0  14     3177.98     2494.84    381.93 o 
 -41   1  14     1002.09     1248.84    291.17 o 
 -39   1  14      719.20      735.84    130.32 o 
 -37   1  14     1900.84     1883.46    133.25 o 
 -35   1  14     2518.34     2396.90    143.82 o 
 -33   1  14      340.76      264.56     87.63 o 
 -31   1  14    11609.97    11149.55    398.08 o 
 -29   1  14    10007.69     9027.48    330.87 o 
 -27   1  14      113.13      135.41     72.55 o 
 -25   1  14    15551.06    15711.16    537.77 o 
 -23   1  14    10337.45    10330.54    455.88 o 
 -21   1  14       68.77      -10.66     65.20 o 
 -19   1  14    10010.22    10530.80    335.88 o 
 -17   1  14     3751.38     3770.90    138.46 o 
 -15   1  14      744.02      745.71     76.42 o 
 -13   1  14     7876.06     8215.83    250.51 o 
 -11   1  14    19880.90    21146.58    584.01 o 
  -9   1  14     2200.22     2262.89    109.18 o 
  -7   1  14     5472.57     6183.69    204.28 o 
  -5   1  14    18014.55    20196.34    563.54 o 
  -3   1  14     2229.44     2556.95    122.75 o 
  -1   1  14     4284.58     4362.24    169.31 o 
   1   1  14     6263.67     6784.30    226.08 o 
   3   1  14     1133.88     1097.35    105.58 o 
   5   1  14     2460.04     2600.63    143.05 o 
   7   1  14     7347.34     7706.27    279.58 o 
   9   1  14     1335.78     1214.55    120.31 o 
  11   1  14     3171.50     3118.64    169.73 o 
  13   1  14    11510.45    10636.81    468.66 o 
  15   1  14     1198.89     1192.03    168.15 o 
  17   1  14     1723.35     1489.10    193.15 o 
  19   1  14     3573.95     2807.59    290.08 o 
 -40   2  14     2247.74     2332.77    230.87 o 
 -38   2  14      311.74      249.40    131.99 o 
 -36   2  14      156.80      102.48    111.44 o 
 -34   2  14     2277.67     2205.40    136.90 o 
 -32   2  14     2180.50     1989.14    128.04 o 
 -30   2  14      744.80      659.20     92.05 o 
 -28   2  14     8102.39     7874.15    363.37 o 
 -26   2  14    10552.43    10309.87    372.00 o 
 -24   2  14      260.77      264.19     73.78 o 
 -22   2  14     1846.57     1764.19    113.49 o 
 -20   2  14     2196.23     2221.32    113.80 o 
 -18   2  14      298.71      177.91     64.47 o 
 -16   2  14     7988.81     8069.39    244.49 o 
 -14   2  14     8155.07     8384.51    253.78 o 
 -12   2  14       76.49       48.64     64.29 o 
 -10   2  14     4088.12     4122.44    151.50 o 
  -8   2  14     8025.97     8647.92    263.40 o 
  -6   2  14     1246.99     1293.56     98.30 o 
  -4   2  14     4627.55     4762.01    187.43 o 
  -2   2  14    11771.36    11754.39    377.48 o 
   0   2  14     2107.60     2143.89    121.58 o 
   2   2  14     3664.00     3758.25    221.05 o 
   4   2  14     7374.25     7391.86    295.81 o 
   6   2  14     1186.18     1056.44    109.63 o 
   8   2  14     2036.80     2059.63    135.46 o 
  10   2  14     7998.46     7718.80    318.58 o 
  12   2  14     2154.74     1922.30    178.75 o 
  14   2  14     1536.63     1290.15    255.17 o 
  16   2  14     6155.67     5783.35    284.59 o 
  18   2  14     2511.71     1778.60    208.95 o 
 -41   3  14      892.02      -57.67    408.40 o 
 -39   3  14      323.36      256.01    135.58 o 
 -37   3  14       70.60      -56.04    122.62 o 
 -35   3  14      568.61      563.78    123.05 o 
 -33   3  14       28.61      -70.12    100.60 o 
 -31   3  14     4698.29     4456.99    324.22 o 
 -29   3  14     3611.26     3375.88    167.18 o 
 -27   3  14      566.00      583.34     88.37 o 
 -25   3  14     8221.40     8183.83    305.12 o 
 -23   3  14      294.32      205.89     81.05 o 
 -21   3  14      142.83      149.81     65.60 o 
 -19   3  14      210.46      107.93     64.13 o 
 -17   3  14     1479.20     1503.09     94.36 o 
 -15   3  14      108.28      123.80     59.90 o 
 -13   3  14     1329.49     1369.53     83.00 o 
 -11   3  14     5809.39     5854.76    191.78 o 
  -9   3  14       13.50      -63.10     63.10 o 
  -7   3  14      836.61      883.16     90.77 o 
  -5   3  14     1041.40     1112.39     90.41 o 
  -3   3  14       11.37      -10.98     70.56 o 
  -1   3  14     1377.17     1268.50    114.56 o 
   1   3  14     2682.32     2671.68    139.94 o 
   3   3  14      279.71      174.01     95.19 o 
   5   3  14       59.43      -59.36     88.34 o 
   7   3  14     2425.25     2462.89    163.63 o 
   9   3  14      794.97      699.87    213.00 o 
  11   3  14     1718.29     1094.65    140.82 o 
  13   3  14     3333.06     3007.24    200.07 o 
  15   3  14     1203.46     1025.74    163.99 o 
  17   3  14      197.83       60.62    163.46 o 
 -40   4  14      117.29       52.00    496.32 o 
 -38   4  14        4.87     -105.68    167.19 o 
 -36   4  14       65.09      -71.90    127.92 o 
 -34   4  14       19.73     -117.12    117.12 o 
 -32   4  14      839.37      772.58    134.82 o 
 -30   4  14        0.02      -97.23     97.23 o 
 -28   4  14      207.01      260.76    101.57 o 
 -26   4  14     1704.74     1600.83    116.09 o 
 -24   4  14      168.61       63.52    114.76 o 
 -22   4  14      193.69      196.87     72.49 o 
 -20   4  14       70.49       59.00     69.23 o 
 -18   4  14       46.66       20.66     67.28 o 
 -16   4  14        2.62       17.55     75.69 o 
 -14   4  14       29.64      -21.23     73.22 o 
 -12   4  14      152.18       75.56     70.04 o 
 -10   4  14      499.43      465.17     77.93 o 
  -8   4  14      284.54      264.25     75.17 o 
  -6   4  14       44.60      179.91     73.94 o 
  -4   4  14       10.09      -74.12     74.12 o 
  -2   4  14      114.10       93.00     76.93 o 
   0   4  14        1.25       17.31     77.46 o 
   2   4  14       22.32      -41.02    118.85 o 
   4   4  14        5.44      -98.95     98.95 o 
   6   4  14        0.05     -106.59    106.59 o 
   8   4  14       34.20      -91.03    139.94 o 
  10   4  14      158.38      191.77    127.16 o 
  12   4  14        0.90      116.37    135.40 o 
  14   4  14       61.47      -16.66    143.10 o 
  16   4  14       72.06     -173.92    216.15 o 
 -37   5  14      837.41      512.34    203.20 o 
 -35   5  14      485.30       81.22    134.48 o 
 -33   5  14       23.57      -65.03    125.06 o 
 -31   5  14      225.07       63.22    118.60 o 
 -29   5  14      140.67      248.61    112.83 o 
 -27   5  14        4.41      -92.24    104.52 o 
 -25   5  14      574.59      665.05    114.56 o 
 -23   5  14      858.52      728.54    138.64 o 
 -21   5  14      365.03      324.11     85.01 o 
 -19   5  14      416.72      379.45     90.50 o 
 -17   5  14       29.36      -83.89     83.89 o 
 -15   5  14       15.52      -10.04     85.02 o 
 -13   5  14       20.54       72.29     77.84 o 
 -11   5  14      231.00      216.29     79.92 o 
  -9   5  14        0.07      -76.32     76.32 o 
  -7   5  14       16.53      -27.44     78.01 o 
  -5   5  14      714.11      780.93     93.86 o 
  -3   5  14       71.12      -69.56     82.09 o 
  -1   5  14      118.42      108.78     98.38 o 
   1   5  14       40.42      136.53    102.47 o 
   3   5  14       37.88      -19.84    107.80 o 
   5   5  14        7.57       49.58    129.49 o 
   7   5  14      152.07        7.62    122.27 o 
   9   5  14       62.82      -17.69    170.29 o 
  11   5  14        6.15     -134.61    153.65 o 
  13   5  14        4.53     -180.52    180.52 o 
  15   5  14      105.24      308.19    283.61 o 
 -36   6  14      299.79      382.41    257.58 o 
 -34   6  14     1101.18      764.60    198.10 o 
 -32   6  14      632.72      427.73    183.06 o 
 -30   6  14      316.37       59.51    150.99 o 
 -28   6  14      666.01      550.96    153.18 o 
 -26   6  14      301.11      252.60    182.46 o 
 -24   6  14        8.47       52.02    116.16 o 
 -22   6  14     1231.48     1283.48    158.43 o 
 -20   6  14      747.48      572.27    139.03 o 
 -18   6  14      159.58      161.06    104.25 o 
 -16   6  14     2473.87     2329.02    156.31 o 
 -14   6  14     1700.00     1703.16    138.64 o 
 -12   6  14      149.09       51.05     88.94 o 
 -10   6  14      197.12       29.30     89.59 o 
  -8   6  14      523.33      332.48     92.60 o 
  -6   6  14        0.42      -78.02     89.61 o 
  -4   6  14      279.10      110.25    104.32 o 
  -2   6  14     4455.47     4313.90    219.79 o 
   0   6  14      962.88      759.11    130.20 o 
   2   6  14      563.16      250.01    137.95 o 
   4   6  14      560.58      513.71    131.53 o 
   6   6  14      229.55      121.40    132.31 o 
   8   6  14      257.27       80.24    141.54 o 
  10   6  14     1137.98     1337.67    173.58 o 
  12   6  14      786.88     1164.70    295.90 o 
 -33   7  14      109.93      180.78    252.34 o 
 -31   7  14     1164.36     1003.74    258.49 o 
 -29   7  14     1514.10     1822.46    212.04 o 
 -27   7  14       13.36      -32.02    210.38 o 
 -25   7  14     1807.77     2124.38    180.65 o 
 -23   7  14     2445.84     2734.63    191.27 o 
 -21   7  14       25.96     -146.65    146.65 o 
 -19   7  14     3247.66     3542.33    239.51 o 
 -17   7  14     4509.79     4565.13    271.89 o 
 -15   7  14       65.82       -4.43    117.30 o 
 -13   7  14     1471.81     1720.38    150.80 o 
 -11   7  14     2458.12     2362.96    152.53 o 
  -9   7  14      797.50      798.65    212.46 o 
  -7   7  14     1387.17     1397.73    195.13 o 
  -5   7  14     3706.59     3802.82    208.95 o 
  -3   7  14     2574.30     2521.43    235.52 o 
  -1   7  14     1247.60     1046.06    145.19 o 
   1   7  14     3389.52     3774.71    243.02 o 
   3   7  14      165.30      181.73    144.00 o 
   5   7  14      641.35      742.63    159.38 o 
   7   7  14     2027.02     2349.73    199.90 o 
   9   7  14      802.35      691.07    288.34 o 
 -28   8  14     2069.97     2184.68    299.10 o 
 -26   8  14     1003.60      950.07    192.99 o 
 -24   8  14        5.04      -76.95    148.43 o 
 -22   8  14     2884.55     3125.63    212.82 o 
 -20   8  14     2451.21     2525.51    191.57 o 
 -18   8  14       13.38      -69.48    169.18 o 
 -16   8  14     3566.97     4101.59    278.89 o 
 -14   8  14     6322.97     6475.65    436.74 o 
 -12   8  14      388.71      138.81    199.71 o 
 -10   8  14     2197.45     2027.19    181.53 o 
  -8   8  14     2986.85     3615.05    384.51 o 
  -6   8  14      427.77      435.51    138.38 o 
  -4   8  14     1525.87     1637.30    237.02 o 
  -2   8  14     2604.56     2844.78    200.82 o 
   0   8  14     2654.67     2865.60    205.64 o 
   2   8  14      108.96       42.12    227.06 o 
   4   8  14     5551.46     6258.17    378.54 o 
 -25   9  14     3640.73     4111.43    596.53 o 
 -23   9  14     3737.82     4552.24    277.62 o 
 -21   9  14      295.63      395.02    169.10 o 
 -19   9  14     5619.43     5844.51    456.40 o 
 -17   9  14     2746.10     2984.50    327.57 o 
 -15   9  14       32.34      316.10    349.32 o 
 -13   9  14     2507.81     2605.97    303.41 o 
 -11   9  14     4004.76     4378.71    369.00 o 
  -9   9  14      296.45      407.52    206.14 o 
  -7   9  14     1852.01     1808.24    241.25 o 
  -5   9  14     2873.20     3339.99    227.05 o 
  -3   9  14        7.22      -59.57    205.04 o 
  -1   9  14     3883.17     3895.02    371.31 o 
 -41   1  15      139.66      -77.52    253.36 o 
 -39   1  15      986.16     1061.46    145.82 o 
 -37   1  15      510.06      448.59    108.08 o 
 -35   1  15        9.43       50.28     95.04 o 
 -33   1  15      541.68      480.31     95.95 o 
 -31   1  15      130.00      164.57     86.77 o 
 -29   1  15      348.26      291.44     86.92 o 
 -27   1  15     1462.43     1553.15    112.31 o 
 -25   1  15     4359.79     4554.61    198.69 o 
 -23   1  15      830.00      747.68     88.36 o 
 -21   1  15      676.88      630.99     88.47 o 
 -19   1  15     1142.05     1270.46     91.67 o 
 -17   1  15      192.66      191.60     64.55 o 
 -15   1  15     1516.47     1419.11     89.18 o 
 -13   1  15      531.83      578.63     73.70 o 
 -11   1  15      110.44       48.47     66.29 o 
  -9   1  15       26.94      -68.36     68.36 o 
  -7   1  15      739.77      722.29     88.93 o 
  -5   1  15       41.24      127.43     75.94 o 
  -3   1  15      320.58      192.51     80.82 o 
  -1   1  15     5852.20     5953.70    229.89 o 
   1   1  15        2.49       -6.78     90.77 o 
   3   1  15     1088.92     1191.29    119.03 o 
   5   1  15      297.09      277.47    105.90 o 
   7   1  15       78.58       92.15    108.10 o 
   9   1  15      152.78        7.03    110.96 o 
  11   1  15      441.12      384.47    140.14 o 
  13   1  15      468.71      344.32    206.51 o 
  15   1  15      189.51       56.88    167.02 o 
 -38   2  15        1.87       32.34    126.81 o 
 -36   2  15      370.39      238.84    121.39 o 
 -34   2  15     1319.31     1188.68    115.89 o 
 -32   2  15       93.08      139.42     90.66 o 
 -30   2  15     5382.12     5316.88    226.10 o 
 -28   2  15     3774.56     3560.85    173.57 o 
 -26   2  15       15.03      -34.19     78.46 o 
 -24   2  15     1248.10     1205.44    104.20 o 
 -22   2  15      368.10      362.49     80.46 o 
 -20   2  15       85.85       22.39     68.23 o 
 -18   2  15      546.03      268.85     89.77 o 
 -16   2  15     2326.35     2468.93    113.68 o 
 -14   2  15      107.52       92.30     65.73 o 
 -12   2  15     1573.89     1583.43     95.45 o 
 -10   2  15     1840.35     1879.61    103.96 o 
  -8   2  15       16.39      -67.12     67.12 o 
  -6   2  15     1694.90     1909.38    115.84 o 
  -4   2  15     1116.97     1347.39    135.45 o 
  -2   2  15      214.80       80.09     85.03 o 
   0   2  15     1328.59     1250.52    111.07 o 
   2   2  15     7983.30     7778.44    278.77 o 
   4   2  15     1981.18     1826.29    178.85 o 
   6   2  15      107.50      -23.81    101.54 o 
   8   2  15     2454.92     2154.43    168.93 o 
  10   2  15      147.85      132.54    187.08 o 
  12   2  15      814.89      419.98    148.46 o 
  14   2  15     2602.80     2186.66    215.67 o 
  16   2  15     1947.97     1296.96    565.81 o 
 -37   3  15     1250.34     1128.52    164.03 o 
 -35   3  15      653.11      360.51    126.07 o 
 -33   3  15     6019.04     5799.09    319.94 o 
 -31   3  15     2661.55     2632.44    156.59 o 
 -29   3  15       57.30      -83.98     83.98 o 
 -27   3  15     6210.57     6240.55    252.53 o 
 -25   3  15     4166.30     4057.11    188.01 o 
 -23   3  15      454.08      340.58     86.37 o 
 -21   3  15     6620.83     6532.72    231.25 o 
 -19   3  15    10366.55    10147.30    345.76 o 
 -17   3  15     1030.84     1043.75     89.61 o 
 -15   3  15     4658.51     4341.63    159.41 o 
 -13   3  15     8394.49     8308.43    279.91 o 
 -11   3  15      130.96      -32.99     73.08 o 
  -9   3  15     4133.54     3866.49    163.90 o 
  -7   3  15     7771.75     7580.26    263.11 o 
  -5   3  15     6141.53     5767.28    246.88 o 
  -3   3  15      100.29        2.68     80.40 o 
  -1   3  15    12000.13    11946.75    388.17 o 
   1   3  15     4763.36     4398.83    211.48 o 
   3   3  15      959.25      933.15    108.87 o 
   5   3  15     5250.35     4673.58    262.13 o 
   7   3  15     2397.34     2071.97    224.46 o 
   9   3  15      588.30      471.34    133.37 o 
  11   3  15     2962.73     2750.70    193.92 o 
  13   3  15     1495.48     1210.33    209.59 o 
  15   3  15      237.25      -22.37    198.34 o 
 -36   4  15     3707.45     3965.29    362.19 o 
 -34   4  15     1754.73     1680.94    184.71 o 
 -32   4  15      450.76      406.32    147.33 o 
 -30   4  15     6305.36     6073.58    595.29 o 
 -28   4  15     5791.15     5879.39    429.64 o 
 -26   4  15        0.01       60.37     91.70 o 
 -24   4  15     2092.50     2047.91    131.91 o 
 -22   4  15    11361.08    11396.79    368.66 o 
 -20   4  15     1461.53     1224.11    112.89 o 
 -18   4  15    12068.93    12128.66    431.74 o 
 -16   4  15     5463.31     5334.97    228.29 o 
 -14   4  15       35.51       60.17     74.86 o 
 -12   4  15     5253.58     5275.18    201.98 o 
 -10   4  15     7296.49     7229.07    255.44 o 
  -8   4  15     3207.19     3044.22    148.48 o 
  -6   4  15     8215.13     7335.32    258.88 o 
  -4   4  15    10651.73     9962.36    330.43 o 
  -2   4  15      453.90      426.44    151.33 o 
   0   4  15     2793.40     2645.99    144.29 o 
   2   4  15     8854.05     8028.26    432.28 o 
   4   4  15     2992.60     2815.28    177.85 o 
   6   4  15     2776.17     2471.05    175.48 o 
   8   4  15     4860.50     4263.57    235.66 o 
  10   4  15      185.17       18.00    214.64 o 
  12   4  15     1527.73     1204.93    173.86 o 
  14   4  15     3493.11     3846.72    571.01 o 
 -35   5  15       15.45        8.91    203.82 o 
 -33   5  15     3739.13     4086.92    263.91 o 
 -31   5  15     2193.13     2405.21    308.43 o 
 -29   5  15       97.79       72.73    136.37 o 
 -27   5  15     4003.76     4244.60    718.01 o 
 -25   5  15     5307.66     5538.01    357.07 o 
 -23   5  15     1463.71     1470.21    152.11 o 
 -21   5  15     2402.27     2339.13    148.80 o 
 -19   5  15     5710.03     5513.45    239.16 o 
 -17   5  15        2.44      -15.88     92.25 o 
 -15   5  15     5551.98     5562.12    238.44 o 
 -13   5  15     9903.52     9192.62    311.55 o 
 -11   5  15     1217.93     1247.12    106.55 o 
  -9   5  15      521.49      327.46     90.93 o 
  -7   5  15     4339.86     4196.61    214.59 o 
  -5   5  15     2526.45     2492.06    140.78 o 
  -3   5  15     1264.01     1049.70    110.10 o 
  -1   5  15     8698.43     7613.61    311.95 o 
   1   5  15     2378.05     2019.22    224.19 o 
   3   5  15      881.65     1016.56    138.73 o 
   5   5  15     5209.94     5150.47    255.93 o 
   7   5  15     1297.47     1099.56    242.75 o 
   9   5  15     1316.42     1401.22    172.95 o 
  11   5  15     3010.35     3657.84    482.14 o 
 -32   6  15      221.87      500.10    318.59 o 
 -30   6  15     6254.65     6676.12    427.14 o 
 -28   6  15     3575.82     3432.36    292.71 o 
 -26   6  15       11.03       54.62    174.21 o 
 -24   6  15     1325.20     1444.39    208.91 o 
 -22   6  15     1746.47     1931.49    171.64 o 
 -20   6  15       77.26      -13.86    104.29 o 
 -18   6  15     2249.31     2499.43    161.54 o 
 -16   6  15     2923.12     3340.73    186.24 o 
 -14   6  15      229.92      329.22    108.57 o 
 -12   6  15     3470.71     3403.78    168.62 o 
 -10   6  15     3845.54     3900.04    182.71 o 
  -8   6  15      820.55      875.58    110.34 o 
  -6   6  15     1029.88     1019.09    130.14 o 
  -4   6  15     1365.46     1305.42    141.37 o 
  -2   6  15      200.81      -41.17    128.14 o 
   0   6  15      653.58      718.59    137.62 o 
   2   6  15     7047.09     6852.34    336.41 o 
   4   6  15     1494.85     1700.39    222.19 o 
   6   6  15     1493.39     1485.61    175.97 o 
   8   6  15     4544.75     4503.89    326.94 o 
 -29   7  15      364.67      408.40    355.46 o 
 -27   7  15     2129.68     2593.51    495.85 o 
 -25   7  15     2086.19     2199.56    259.67 o 
 -23   7  15      194.35      375.43    172.81 o 
 -21   7  15     1056.01     1057.17    179.86 o 
 -19   7  15     1598.73     1683.28    194.62 o 
 -17   7  15       49.51      113.50    158.55 o 
 -15   7  15     6011.60     6365.34    325.12 o 
 -13   7  15     3594.98     3991.79    213.26 o 
 -11   7  15      150.48      212.87    124.60 o 
  -9   7  15      215.94      280.03    147.51 o 
  -7   7  15     1562.03     1590.71    198.54 o 
  -5   7  15      336.83      328.31    130.96 o 
  -3   7  15      494.52      391.88    158.96 o 
  -1   7  15     7323.62     7020.83    330.76 o 
   1   7  15       94.57      188.36    149.36 o 
   3   7  15     2978.63     2879.72    213.34 o 
 -26   8  15       16.96      256.20    367.75 o 
 -24   8  15      336.59      198.02    200.07 o 
 -22   8  15      592.83     1055.21    247.60 o 
 -20   8  15      265.19      -40.12    185.80 o 
 -18   8  15     1310.67     1376.28    204.37 o 
 -16   8  15     1548.88     1796.51    212.11 o 
 -14   8  15        7.43       -2.60    212.99 o 
 -12   8  15     1164.18     1154.37    222.35 o 
 -10   8  15      923.91      610.16    157.14 o 
  -8   8  15      439.38      507.63    151.35 o 
  -6   8  15      252.91      263.60    146.96 o 
  -4   8  15      279.17      546.01    158.04 o 
  -2   8  15      600.04      475.82    163.30 o 
   0   8  15      122.21       34.27    248.27 o 
 -15   9  15      372.44      565.33    342.23 o 
  -7   9  15      190.49      297.90    265.82 o 
  -5   9  15       35.55     -322.37    322.37 o 
 -40   0  16      162.04      157.88    258.09 o 
 -38   0  16     2152.15     2050.20    213.24 o 
 -36   0  16     4225.07     4370.25    300.36 o 
 -34   0  16      220.77      124.49    138.35 o 
 -32   0  16     4148.40     3790.32    267.63 o 
 -30   0  16     5802.84     5474.91    331.58 o 
 -28   0  16      142.97      170.46    172.06 o 
 -26   0  16     1302.54     1227.25    157.25 o 
 -24   0  16     6591.88     6816.48    381.64 o 
 -22   0  16       55.50       34.78    114.72 o 
 -20   0  16     7942.90     8362.29    452.86 o 
 -18   0  16     6532.11     6565.54    388.50 o 
 -16   0  16      412.07      195.35    103.20 o 
 -14   0  16      462.71      539.01    115.34 o 
 -12   0  16    11895.14    13178.52    548.90 o 
 -10   0  16    10792.14    11948.44    508.88 o 
  -8   0  16      493.39      733.57    133.09 o 
  -6   0  16     8829.67     9755.83    435.99 o 
  -4   0  16     1298.64     1391.86    162.37 o 
  -2   0  16     5548.12     5939.87    478.21 o 
   0   0  16     3407.07     3816.18    244.90 o 
   2   0  16     3059.52     3333.18    281.72 o 
   4   0  16     2645.82     2745.55    395.64 o 
   6   0  16     7969.16     7224.29    441.86 o 
   8   0  16     2042.71     2028.80    243.99 o 
  10   0  16       14.28      407.93    246.27 o 
  12   0  16     2877.73     2583.69    289.12 o 
 -39   1  16     1411.33     1242.22    289.28 o 
 -37   1  16       61.92      -72.61    106.42 o 
 -35   1  16     3109.99     2890.97    167.84 o 
 -33   1  16     2887.42     2853.49    161.94 o 
 -31   1  16      159.32       35.73     93.06 o 
 -29   1  16     5311.09     5239.81    227.47 o 
 -27   1  16     4131.08     4159.87    194.01 o 
 -25   1  16      462.40      194.41     87.41 o 
 -23   1  16     6459.32     6778.68    270.29 o 
 -21   1  16     1913.73     2249.04    139.06 o 
 -19   1  16      104.13       80.73     76.98 o 
 -17   1  16     9082.60     9028.15    278.12 o 
 -15   1  16    13371.67    14247.85    411.28 o 
 -13   1  16     2312.35     2437.29    122.00 o 
 -11   1  16      711.18      819.50     88.68 o 
  -9   1  16     8212.84     8815.93    279.46 o 
  -7   1  16      964.27     1007.55     97.72 o 
  -5   1  16     1958.67     2136.30    124.73 o 
  -3   1  16    14653.69    15604.40    497.05 o 
  -1   1  16      760.72      737.21    110.98 o 
   1   1  16     3149.52     3184.65    171.07 o 
   3   1  16     5587.86     5710.33    240.55 o 
   5   1  16     3895.68     3254.32    180.56 o 
   7   1  16      607.74      438.93    136.55 o 
   9   1  16     3515.40     3377.34    210.89 o 
  11   1  16     2754.39     2452.09    218.34 o 
  13   1  16      248.06      -36.52    230.93 o 
 -38   2  16     4550.23     4598.78    314.78 o 
 -36   2  16     3013.73     2934.00    200.88 o 
 -34   2  16       34.37      -16.20    100.97 o 
 -32   2  16     3777.48     3563.71    186.06 o 
 -30   2  16     7345.54     6795.54    274.26 o 
 -28   2  16      183.84       78.67     89.35 o 
 -26   2  16     5072.65     4967.86    231.95 o 
 -24   2  16    12171.13    12117.63    477.04 o 
 -22   2  16       24.11       60.35     82.51 o 
 -20   2  16     6924.50     6729.61    241.10 o 
 -18   2  16     2351.11     2423.10    129.56 o 
 -16   2  16        4.68      -63.01     70.71 o 
 -14   2  16     4128.96     4212.79    163.03 o 
 -12   2  16     8059.50     7893.58    252.79 o 
 -10   2  16     7019.18     6814.02    246.39 o 
  -8   2  16     1255.35     1371.23    109.59 o 
  -6   2  16     3663.84     3635.53    171.63 o 
  -4   2  16       12.45      -87.81     87.81 o 
  -2   2  16     6633.96     6469.48    246.52 o 
   0   2  16    11304.29    11246.99    378.68 o 
   2   2  16     1548.61     1553.55    132.25 o 
   4   2  16     2255.09     2052.25    146.34 o 
   6   2  16     5327.89     5120.12    268.01 o 
   8   2  16      775.49      428.88    141.63 o 
  10   2  16       25.20       75.10    151.01 o 
  12   2  16     3423.46     3151.39    247.98 o 
 -35   3  16      143.46       -0.67    129.27 o 
 -33   3  16     1691.66     1805.45    164.60 o 
 -31   3  16       20.48      -97.73    105.34 o 
 -29   3  16     1953.50     1975.39    136.78 o 
 -27   3  16     2217.61     2281.65    143.28 o 
 -25   3  16       42.28       55.73     88.05 o 
 -23   3  16      593.21      599.87     99.01 o 
 -21   3  16      568.96      517.32     98.86 o 
 -19   3  16      544.86      278.14     83.03 o 
 -17   3  16      597.98      720.58     98.96 o 
 -15   3  16     2802.85     2732.82    139.50 o 
 -13   3  16      791.37      635.73     89.95 o 
 -11   3  16       52.65       20.37     84.56 o 
  -9   3  16     1926.83     2166.87    129.78 o 
  -7   3  16        1.20      -82.56     82.56 o 
  -5   3  16        5.09      -64.59     87.48 o 
  -3   3  16     1742.80     1684.56    122.84 o 
  -1   3  16       26.21      -85.65     93.63 o 
   1   3  16     2167.51     2097.70    140.27 o 
   3   3  16     1980.68     1734.30    154.72 o 
   5   3  16      507.05      268.79    132.87 o 
   7   3  16        0.72     -131.94    131.94 o 
   9   3  16     1086.57      835.13    192.40 o 
  11   3  16      654.61      327.13    164.27 o 
  13   3  16      252.66      162.60    420.69 o 
 -36   4  16        5.59      -53.89    356.41 o 
 -34   4  16        0.32     -155.72    155.72 o 
 -32   4  16       90.45      245.78    132.79 o 
 -30   4  16      569.67      737.37    138.71 o 
 -28   4  16      157.07       69.13    103.74 o 
 -26   4  16       94.17      141.47     95.85 o 
 -24   4  16        6.95       -6.98    115.73 o 
 -22   4  16      844.52      832.89    160.21 o 
 -20   4  16      174.74       83.62     95.43 o 
 -18   4  16      219.61      164.11     95.50 o 
 -16   4  16       83.44      126.21     96.06 o 
 -14   4  16      107.33      137.41     86.55 o 
 -12   4  16      165.63      157.29     90.15 o 
 -10   4  16      488.48      372.50     92.21 o 
  -8   4  16      353.15      351.76     93.79 o 
  -6   4  16      493.49      423.87     95.33 o 
  -4   4  16      461.69      313.36     97.62 o 
  -2   4  16      194.20      133.69    114.17 o 
   0   4  16      327.80      165.36    117.00 o 
   2   4  16        0.04       27.18    136.11 o 
   4   4  16      228.30      -71.26    126.52 o 
   6   4  16      146.10      146.49    139.34 o 
   8   4  16       15.10     -150.59    150.59 o 
  10   4  16        0.15       -3.36    269.43 o 
 -35   5  16        3.58     -381.93    381.93 o 
 -33   5  16       57.77      189.07    302.52 o 
 -31   5  16      156.10     -179.78    179.78 o 
 -29   5  16        6.91      -47.68    178.54 o 
 -27   5  16        7.79       57.53    206.09 o 
 -25   5  16       66.24     -145.60    159.71 o 
 -23   5  16       41.07      -81.06    125.51 o 
 -21   5  16        8.79     -101.06    101.06 o 
 -19   5  16      962.93      965.78    119.27 o 
 -17   5  16       13.53       -3.59    102.24 o 
 -15   5  16      322.40      250.55    104.94 o 
 -13   5  16       99.68      118.16     94.94 o 
 -11   5  16       98.62      -22.73     94.35 o 
  -9   5  16      222.41        7.40     93.37 o 
  -7   5  16       97.41      -96.53     96.53 o 
  -5   5  16      222.91      196.62    100.29 o 
  -3   5  16      345.28      194.01    119.30 o 
  -1   5  16      792.74      510.95    129.43 o 
   1   5  16       11.99       -0.31    129.42 o 
   3   5  16      267.72      278.04    138.43 o 
   5   5  16      134.56       62.61    143.73 o 
   7   5  16       63.18     -143.63    153.33 o 
 -30   6  16      376.99        7.56    335.61 o 
 -28   6  16       50.25      -22.78    198.71 o 
 -26   6  16     1012.46      895.98    208.94 o 
 -24   6  16     2230.50     2074.14    241.20 o 
 -22   6  16      467.79      511.23    139.37 o 
 -20   6  16      423.13      469.24    124.99 o 
 -18   6  16      852.59      872.33    126.90 o 
 -16   6  16      396.31      292.50    116.79 o 
 -14   6  16      121.29       -9.59    113.19 o 
 -12   6  16      342.74      263.31    109.30 o 
 -10   6  16       91.00     -106.86    106.86 o 
  -8   6  16      204.15        1.76    120.03 o 
  -6   6  16      917.72      976.91    140.40 o 
  -4   6  16      140.46      276.97    131.10 o 
  -2   6  16        9.97     -131.62    131.62 o 
   0   6  16     2421.93     2480.32    191.71 o 
   2   6  16       62.80     -143.56    143.56 o 
   4   6  16     1081.14     1122.04    172.56 o 
 -27   7  16     1473.18     1488.96    402.73 o 
 -25   7  16      533.59      758.48    286.45 o 
 -23   7  16     2633.92     2879.48    287.86 o 
 -21   7  16     1527.26     1382.94    250.42 o 
 -19   7  16      120.52      -23.46    153.71 o 
 -17   7  16     1356.51     1297.11    177.60 o 
 -15   7  16     3520.27     3420.06    203.75 o 
 -13   7  16       94.82     -128.33    128.33 o 
 -11   7  16     1514.06     1471.95    163.54 o 
  -9   7  16     1793.20     1500.97    166.11 o 
  -7   7  16      314.57      203.98    141.12 o 
  -5   7  16      642.96      476.93    152.00 o 
  -3   7  16     2915.20     2917.25    209.21 o 
  -1   7  16     2567.38     2563.79    308.52 o 
   1   7  16      106.81        8.51    356.41 o 
 -24   8  16     2747.38     3592.42    540.75 o 
 -22   8  16      201.94      192.06    252.97 o 
 -20   8  16     2697.10     3393.78    258.73 o 
 -18   8  16     2561.15     3325.12    258.12 o 
 -16   8  16       51.65     -211.20    211.20 o 
 -14   8  16     1000.81      985.11    233.32 o 
 -12   8  16     5019.93     5059.59    397.51 o 
 -10   8  16      989.48     1092.48    189.72 o 
  -8   8  16      930.57      853.49    211.28 o 
  -6   8  16     5304.64     5732.86    899.52 o 
  -4   8  16      697.48      549.85    260.72 o 
 -37   1  17      267.45      140.12    247.69 o 
 -35   1  17      281.26      182.92    109.04 o 
 -33   1  17       26.62       31.91     99.97 o 
 -31   1  17      643.87      640.14    109.73 o 
 -29   1  17     1662.44     1758.18    135.35 o 
 -27   1  17      229.36      161.39     96.15 o 
 -25   1  17      256.09      323.50     97.06 o 
 -23   1  17       21.28      -42.01    128.68 o 
 -21   1  17       63.93       29.99     92.96 o 
 -19   1  17       17.94       10.62     93.88 o 
 -17   1  17      494.55      410.74     85.63 o 
 -15   1  17       20.54      -79.14     79.14 o 
 -13   1  17     1082.61      921.33     96.00 o 
 -11   1  17      172.26       78.47     93.15 o 
  -9   1  17      155.50      143.08     88.00 o 
  -7   1  17      125.73       98.71     99.29 o 
  -5   1  17       10.77      -49.26    102.53 o 
  -3   1  17       79.69       69.89    108.65 o 
  -1   1  17     1156.87     1057.01    127.69 o 
   1   1  17     4411.65     3911.69    225.35 o 
   3   1  17      130.40      -63.44    123.30 o 
   5   1  17      157.37       83.23    139.72 o 
   7   1  17      462.47     -131.57    148.04 o 
   9   1  17       39.93      -68.16    213.49 o 
  11   1  17       26.49       78.47    350.73 o 
 -36   2  17        7.67       30.63    160.53 o 
 -34   2  17     1769.23     1768.31    143.40 o 
 -32   2  17     1761.66     1562.60    134.26 o 
 -30   2  17       19.38      -54.30     98.09 o 
 -28   2  17      752.02      739.68    109.70 o 
 -26   2  17     2523.65     2470.77    152.87 o 
 -24   2  17      315.01      243.69     96.76 o 
 -22   2  17     1079.64      975.99    112.45 o 
 -20   2  17     1386.80     1369.83    124.86 o 
 -18   2  17     1008.48      933.56    103.06 o 
 -16   2  17      468.26      497.98     87.46 o 
 -14   2  17     4650.83     4453.72    190.98 o 
 -12   2  17     1754.07     1773.99    123.53 o 
 -10   2  17      858.22      757.32    101.33 o 
  -8   2  17     2697.70     2803.53    155.75 o 
  -6   2  17      613.15      474.91    106.19 o 
  -4   2  17       39.54      -24.83    118.81 o 
  -2   2  17      777.60      763.04    118.28 o 
   0   2  17     1077.34     1119.63    155.73 o 
   2   2  17      709.13      578.13    122.17 o 
   4   2  17     2285.10     2392.25    166.21 o 
   6   2  17      500.70      122.35    148.45 o 
   8   2  17        8.31      -91.04    177.29 o 
  10   2  17     1298.15      506.72    348.84 o 
 -35   3  17     2096.26     2016.48    305.36 o 
 -33   3  17       22.47      -27.64    133.62 o 
 -31   3  17     3673.22     3704.87    224.19 o 
 -29   3  17     4284.15     4135.59    206.10 o 
 -27   3  17       57.42       54.35    100.11 o 
 -25   3  17     2608.98     2582.94    157.74 o 
 -23   3  17     1341.90     1350.38    153.37 o 
 -21   3  17       22.96      -96.16     96.16 o 
 -19   3  17     4244.93     4376.87    209.50 o 
 -17   3  17     9347.70     9154.25    348.42 o 
 -15   3  17      774.63      551.44     99.31 o 
 -13   3  17     2662.94     2423.18    140.39 o 
 -11   3  17     9058.23     8875.39    336.20 o 
  -9   3  17     1987.43     1836.30    137.97 o 
  -7   3  17     2453.72     2243.11    144.86 o 
  -5   3  17     7489.83     6867.66    261.84 o 
  -3   3  17      740.51      610.98    111.34 o 
  -1   3  17     2902.19     2620.68    158.43 o 
   1   3  17     4896.26     4529.54    214.22 o 
   3   3  17     1390.69     1077.09    157.73 o 
   5   3  17      310.58      208.57    148.52 o 
   7   3  17     3824.94     3288.72    222.61 o 
   9   3  17     1581.04     1328.25    418.80 o 
 -32   4  17     1862.64     1705.50    176.09 o 
 -30   4  17       58.61        1.52    135.28 o 
 -28   4  17     3372.95     3117.89    215.39 o 
 -26   4  17     1516.30     1666.69    161.98 o 
 -24   4  17      359.53      291.38    132.31 o 
 -22   4  17     4096.39     4250.41    408.45 o 
 -20   4  17    10880.26    10827.82    403.01 o 
 -18   4  17      189.89      235.28    106.42 o 
 -16   4  17     2581.42     2592.97    284.37 o 
 -14   4  17    10662.19    10306.19    347.34 o 
 -12   4  17     1977.83     1768.62    128.59 o 
 -10   4  17     1158.15     1298.59    134.94 o 
  -8   4  17     6771.15     6520.30    306.01 o 
  -6   4  17     4328.35     4349.41    235.61 o 
  -4   4  17      286.72      220.38    109.70 o 
  -2   4  17     4896.38     4386.58    292.83 o 
   0   4  17     2781.69     2368.79    181.61 o 
   2   4  17      603.57      303.65    142.96 o 
   4   4  17     6176.06     5445.64    278.93 o 
   6   4  17     1313.95     1136.74    299.68 o 
 -29   5  17     3589.95     3919.26    319.55 o 
 -27   5  17       52.12     -281.72    281.72 o 
 -25   5  17     2198.17     2025.50    239.40 o 
 -23   5  17      885.32      642.15    150.32 o 
 -21   5  17      125.59      128.06    138.36 o 
 -19   5  17     2640.06     2599.75    170.77 o 
 -17   5  17     4963.51     5004.47    238.72 o 
 -15   5  17      444.61      363.42    118.43 o 
 -13   5  17     1662.54     1560.19    140.36 o 
 -11   5  17     5457.59     4915.77    272.44 o 
  -9   5  17     1051.73      945.03    119.83 o 
  -7   5  17      934.15      817.49    135.73 o 
  -5   5  17     4379.05     3736.37    214.60 o 
  -3   5  17      164.54       77.46    131.05 o 
  -1   5  17     3547.77     3277.65    268.68 o 
   1   5  17     4482.78     4327.95    245.29 o 
   3   5  17     2141.47     1857.95    286.96 o 
 -26   6  17     2319.72     2217.43    432.98 o 
 -24   6  17     1325.91     1090.05    227.58 o 
 -22   6  17      348.69      308.24    193.07 o 
 -20   6  17     2203.12     2234.53    169.40 o 
 -18   6  17      282.77       92.84    125.41 o 
 -16   6  17     1215.41     1182.68    158.97 o 
 -14   6  17     5285.99     4921.75    244.22 o 
 -12   6  17     2072.66     1900.14    163.14 o 
 -10   6  17      519.43      460.34    123.28 o 
  -8   6  17     1646.61     1523.19    165.52 o 
  -6   6  17       19.09     -105.82    138.08 o 
  -4   6  17     3173.55     3076.77    208.99 o 
  -2   6  17     3628.95     3517.48    226.60 o 
   0   6  17     1416.80     1938.89    383.35 o 
 -23   7  17     2442.92     2219.74    357.35 o 
 -21   7  17      195.99      188.65    170.61 o 
 -19   7  17      833.89      910.62    182.02 o 
 -17   7  17     3994.56     3951.88    309.88 o 
 -15   7  17      720.90      502.68    149.21 o 
 -13   7  17     1543.03     1499.31    195.69 o 
 -11   7  17     1856.63     1893.52    207.35 o 
  -9   7  17      186.51      114.32    155.44 o 
  -7   7  17     1280.17     1403.72    177.56 o 
  -5   7  17     1989.58     2037.33    338.44 o 
 -12   8  17       31.87     -320.48    320.48 o 
 -36   0  18     2211.16     2352.09    324.26 o 
 -34   0  18      829.38      529.14    175.06 o 
 -32   0  18       90.58       29.76    153.31 o 
 -30   0  18     4511.45     4386.04    308.43 o 
 -28   0  18     1878.47     1894.78    205.39 o 
 -26   0  18      177.43      239.54    187.18 o 
 -24   0  18     6113.26     5833.99    386.66 o 
 -22   0  18     3939.40     4065.91    297.26 o 
 -20   0  18      101.00        7.36    153.03 o 
 -18   0  18     3278.91     3470.46    421.64 o 
 -16   0  18     3879.62     3862.97    275.15 o 
 -14   0  18     1579.95     1861.80    264.41 o 
 -12   0  18     1432.65     1388.43    169.31 o 
 -10   0  18     9985.79    10684.87    483.24 o 
  -8   0  18      602.50      528.95    174.80 o 
  -6   0  18     3187.26     3525.95    248.83 o 
  -4   0  18    11917.96    12003.75    642.46 o 
  -2   0  18      361.82     -238.23    238.23 o 
   0   0  18        6.05     -186.94    349.32 o 
   2   0  18      254.44      176.77    209.89 o 
   4   0  18     1619.07     1153.26    246.33 o 
   6   0  18       21.39      567.22    325.21 o 
   8   0  18     1262.71      514.28    362.08 o 
 -37   1  18     2218.15     1567.43    294.96 o 
 -35   1  18        7.92      -14.12    131.24 o 
 -33   1  18     2125.26     1990.11    154.33 o 
 -31   1  18     3305.98     3284.24    186.56 o 
 -29   1  18       35.55       50.27    104.99 o 
 -27   1  18     2358.92     2413.53    158.22 o 
 -25   1  18     9124.67     8986.83    349.14 o 
 -23   1  18     2028.04     1893.33    145.01 o 
 -21   1  18     1086.41     1104.96    127.63 o 
 -19   1  18     7272.04     7429.70    307.49 o 
 -17   1  18      568.31      550.58    105.63 o 
 -15   1  18     2819.62     2861.55    145.19 o 
 -13   1  18     5197.67     5128.93    208.18 o 
 -11   1  18     3579.26     3600.43    246.04 o 
  -9   1  18      932.87     1073.67    193.83 o 
  -7   1  18     6319.86     6609.76    264.78 o 
  -5   1  18     2924.66     2871.52    174.92 o 
  -3   1  18     2537.76     2718.87    175.65 o 
  -1   1  18    10115.36     9721.53    357.58 o 
   1   1  18     1715.05     1600.33    174.33 o 
   3   1  18      314.90       16.15    149.16 o 
   5   1  18     2183.45     1525.73    185.25 o 
   7   1  18      847.77      623.95    358.30 o 
 -36   2  18     1613.07     1390.64    274.16 o 
 -34   2  18      641.08      509.56    173.63 o 
 -32   2  18      107.21       50.29    113.78 o 
 -30   2  18     3639.34     3612.93    200.10 o 
 -28   2  18     3238.29     3088.29    179.82 o 
 -26   2  18      699.53      594.46    115.52 o 
 -24   2  18     1793.12     1839.80    192.13 o 
 -22   2  18     3690.46     3697.42    253.39 o 
 -20   2  18      270.80      172.82    109.22 o 
 -18   2  18     1571.30     1566.54    126.74 o 
 -16   2  18     5251.73     4934.74    236.34 o 
 -14   2  18     1273.21     1115.75    118.57 o 
 -12   2  18      869.05      675.33    127.98 o 
 -10   2  18     3831.83     3925.96    215.34 o 
  -8   2  18     1019.22      979.40    122.32 o 
  -6   2  18     2357.37     2611.40    163.38 o 
  -4   2  18     7760.35     7634.42    292.10 o 
  -2   2  18     1824.21     1791.33    210.83 o 
   0   2  18     1281.96     1462.32    148.88 o 
   2   2  18     5140.66     4852.95    239.01 o 
   4   2  18     1404.35     1264.04    178.28 o 
   6   2  18       35.32      133.30    330.88 o 
 -33   3  18       68.16      142.75    239.18 o 
 -31   3  18     1420.57     1551.43    143.88 o 
 -29   3  18       12.35      -41.84    110.17 o 
 -27   3  18      425.15      285.90    114.89 o 
 -25   3  18     4332.02     4176.24    215.13 o 
 -23   3  18       97.83      -53.18    142.89 o 
 -21   3  18      188.79      121.64    130.42 o 
 -19   3  18      376.84      362.72    113.58 o 
 -17   3  18      733.95      621.04    120.21 o 
 -15   3  18      270.78      207.74    114.41 o 
 -13   3  18      971.23      833.51    114.39 o 
 -11   3  18      967.14      900.19    125.62 o 
  -9   3  18      999.87      765.01    119.20 o 
  -7   3  18      634.09      431.64    134.51 o 
  -5   3  18       18.21       54.89    114.34 o 
  -3   3  18     1202.82     1074.20    133.97 o 
  -1   3  18     2427.13     2459.55    168.47 o 
   1   3  18      930.46      705.48    158.24 o 
   3   3  18      136.41      196.34    160.13 o 
   5   3  18      204.59      200.42    369.64 o 
 -34   4  18        0.33       69.96    250.52 o 
 -30   4  18       75.92      320.48    323.32 o 
 -28   4  18        6.81      -17.67    140.96 o 
 -26   4  18       49.99       80.39    139.17 o 
 -24   4  18      922.72     1312.24    170.43 o 
 -22   4  18      268.86      274.38    197.03 o 
 -20   4  18        9.59      -35.39    118.71 o 
 -18   4  18        3.50     -113.69    113.69 o 
 -16   4  18       39.46       50.22    177.80 o 
 -14   4  18       14.12      -51.47    117.62 o 
 -12   4  18       15.47       18.97    108.54 o 
 -10   4  18      126.28      145.95    112.02 o 
  -8   4  18       43.49      -92.71    112.59 o 
  -6   4  18      258.06       16.99    119.68 o 
  -4   4  18       16.67       44.26    121.39 o 
  -2   4  18      229.04      192.77    144.93 o 
   0   4  18      323.56      313.53    154.46 o 
   2   4  18      335.43      192.86    359.24 o 
 -27   5  18       83.19      -20.77    361.61 o 
 -25   5  18      451.07      340.57    162.99 o 
 -23   5  18      283.01      185.00    154.44 o 
 -21   5  18      461.41      431.22    161.95 o 
 -19   5  18      784.38      765.50    135.75 o 
 -17   5  18       82.60       71.79    168.79 o 
 -15   5  18       42.79     -134.00    134.00 o 
 -13   5  18      197.33      151.23    127.37 o 
 -11   5  18       58.86       48.28    117.43 o 
  -9   5  18       67.19     -117.48    117.48 o 
  -7   5  18        7.11       79.30    124.83 o 
  -5   5  18      354.86      213.24    146.09 o 
  -3   5  18        0.08      -63.88    151.39 o 
  -1   5  18       78.85      104.00    248.98 o 
 -22   6  18      559.77      428.25    279.83 o 
 -20   6  18        2.91     -107.97    140.93 o 
 -18   6  18       81.72      -14.97    137.70 o 
 -16   6  18     1333.14     1265.77    158.38 o 
 -14   6  18      116.44      229.97    144.56 o 
 -12   6  18     1319.64     1145.92    159.33 o 
 -10   6  18     1004.75     1054.85    163.72 o 
  -8   6  18      250.52      158.09    155.34 o 
  -6   6  18      390.23      247.52    242.49 o 
  -4   6  18      639.44      265.65    374.37 o 
 -21   7  18      449.15      271.32    302.52 o 
 -19   7  18     1805.15     1668.36    252.47 o 
 -17   7  18      432.85      453.96    219.88 o 
 -15   7  18      899.24      966.17    320.48 o 
 -13   7  18     2403.70     2474.99    400.84 o 
  -9   7  18      125.62     -399.89    399.89 o 
 -33   1  19       99.97       85.13    174.88 o 
 -31   1  19       69.76      -18.09    122.02 o 
 -29   1  19       44.75       -9.66    117.54 o 
 -27   1  19     1547.61     1563.46    175.01 o 
 -25   1  19     1424.06     1225.44    137.69 o 
 -23   1  19       17.62     -116.01    116.01 o 
 -21   1  19      718.11      725.82    133.17 o 
 -19   1  19      162.96      268.07    128.54 o 
 -17   1  19       16.22      -29.79    112.48 o 
 -15   1  19     1137.24     1251.58    141.42 o 
 -13   1  19       76.98     -113.71    113.71 o 
 -11   1  19      203.27      213.22    117.97 o 
  -9   1  19      302.30       17.51    122.16 o 
  -7   1  19        0.50      -29.56    134.46 o 
  -5   1  19      510.36     -111.28    134.87 o 
  -3   1  19      376.69      747.56    159.56 o 
  -1   1  19      889.93      676.55    164.11 o 
   1   1  19      485.53      411.30    166.79 o 
   3   1  19     1011.18      289.28    349.79 o 
 -32   2  19     1123.65     1198.84    201.90 o 
 -30   2  19     2196.37     2066.47    161.72 o 
 -28   2  19      124.46       43.47    120.08 o 
 -26   2  19      665.41      701.39    131.30 o 
 -24   2  19     1294.32     1441.02    244.93 o 
 -22   2  19        1.98      164.44    122.81 o 
 -20   2  19      336.40      239.44    144.90 o 
 -18   2  19     1155.19      912.70    171.26 o 
 -16   2  19      653.85      407.75    159.43 o 
 -14   2  19      372.22      389.91    123.61 o 
 -12   2  19     1956.89     1954.61    217.96 o 
 -10   2  19      149.03       17.49    138.54 o 
  -8   2  19     1436.11     1489.63    150.38 o 
  -6   2  19     2543.88     2274.92    166.26 o 
  -4   2  19       13.39       60.71    198.03 o 
  -2   2  19      830.29      831.70    146.68 o 
   0   2  19     2431.52     1934.93    173.95 o 
   2   2  19     2578.52     1693.16    372.48 o 
 -31   3  19      123.45      207.08    178.20 o 
 -29   3  19     2571.52     2354.92    322.37 o 
 -27   3  19     3261.15     3472.25    234.99 o 
 -25   3  19       59.86     -144.68    144.85 o 
 -23   3  19     2131.94     1930.97    249.59 o 
 -21   3  19     3823.82     4031.98    297.02 o 
 -19   3  19     3202.56     3290.32    237.41 o 
 -17   3  19       86.96      -21.94    126.23 o 
 -15   3  19     4122.03     3762.90    213.52 o 
 -13   3  19     1482.67     1309.65    134.91 o 
 -11   3  19     1963.37     1832.02    148.82 o 
  -9   3  19     4643.38     4392.74    215.74 o 
  -7   3  19      997.50      874.69    137.70 o 
  -5   3  19        3.48     -125.73    130.74 o 
  -3   3  19     1277.71     1367.47    152.15 o 
  -1   3  19     1778.96     1869.44    444.33 o 
   1   3  19        4.15      306.30    364.91 o 
 -28   4  19      204.29      339.39    259.03 o 
 -26   4  19     1922.08     2379.06    416.44 o 
 -24   4  19     3267.22     3207.33    296.57 o 
 -22   4  19     2744.81     2413.42    212.04 o 
 -20   4  19     4758.23     4208.57    321.04 o 
 -18   4  19     9200.30     8448.84    453.71 o 
 -16   4  19      667.50      801.08    142.39 o 
 -14   4  19     1992.02     2068.59    171.97 o 
 -12   4  19     6286.98     5630.49    242.69 o 
 -10   4  19     1336.69      980.20    140.06 o 
  -8   4  19      958.70      763.41    185.15 o 
  -6   4  19    10127.98     8942.14    341.48 o 
  -4   4  19     1918.88     1550.71    213.54 o 
 -25   5  19      349.46      333.72    338.44 o 
 -23   5  19       79.62      -42.54    271.32 o 
 -21   5  19     1678.30     1588.55    232.26 o 
 -19   5  19     1084.49      744.35    154.60 o 
 -17   5  19     1338.46     1341.99    160.59 o 
 -15   5  19     4406.06     4080.66    270.72 o 
 -13   5  19     1522.17     1305.72    176.89 o 
 -11   5  19     1460.13     1557.23    152.33 o 
  -9   5  19     2550.77     2187.29    169.61 o 
  -7   5  19      239.40      367.75    354.51 o 
 -20   6  19      305.73      325.58    233.51 o 
 -18   6  19     1603.43     1388.67    234.64 o 
 -16   6  19      279.44       88.46    172.78 o 
 -14   6  19      925.38      476.47    324.26 o 
 -10   6  19      629.13      122.90    380.04 o 
 -28   0  20     1389.15     1535.01    229.62 o 
 -26   0  20     1304.18     1318.48    225.24 o 
 -24   0  20     2313.10     2651.71    271.66 o 
 -22   0  20      189.22      186.84    203.47 o 
 -20   0  20     5237.91     5824.25   1138.23 o 
 -18   0  20      271.03      430.70    226.24 o 
 -16   0  20     2828.36     2788.25    231.61 o 
 -14   0  20     3411.23     3397.86    257.47 o 
 -12   0  20     1984.97     1652.61    243.58 o 
 -10   0  20       24.84       83.41    198.84 o 
  -8   0  20     3145.44     3309.24    516.17 o 
  -6   0  20     1953.16     1965.99    270.03 o 
  -4   0  20      367.66      781.50    244.34 o 
  -2   0  20     2808.45     3506.39    467.01 o 
 -29   1  20     4493.64     4241.89    488.76 o 
 -27   1  20      523.40      650.96    140.59 o 
 -25   1  20     2959.07     3119.15    229.92 o 
 -23   1  20     5327.54     5755.21    342.09 o 
 -21   1  20      452.88      545.14    149.45 o 
 -19   1  20     2391.49     2912.70    205.09 o 
 -17   1  20     7077.41     7719.00    539.40 o 
 -15   1  20     1204.25     1325.87    154.05 o 
 -13   1  20     2597.17     2425.00    175.53 o 
 -11   1  20     5083.28     4776.85    238.52 o 
  -9   1  20     2045.28     1886.71    171.62 o 
  -7   1  20      550.72      455.35    160.45 o 
  -5   1  20     3174.71     2972.48    218.46 o 
  -3   1  20     3008.84     2674.46    416.91 o 
 -30   2  20      650.25      356.41    289.28 o 
 -28   2  20      751.60      540.85    199.51 o 
 -26   2  20     4576.22     4625.24    470.94 o 
 -24   2  20     4824.65     4791.64    289.59 o 
 -22   2  20      240.59       70.87    194.76 o 
 -20   2  20     3011.73     2919.30    230.49 o 
 -18   2  20       10.42     -204.83    204.83 o 
 -16   2  20     1851.24     1880.01    173.15 o 
 -14   2  20     5070.76     5217.90    284.77 o 
 -12   2  20      866.36      499.05    139.20 o 
 -10   2  20       28.08     -128.16    128.16 o 
  -8   2  20     2264.23     2058.37    223.42 o 
  -6   2  20      396.36      225.39    144.65 o 
  -4   2  20      489.76      148.33    195.88 o 
  -2   2  20     2501.85     1686.55    380.04 o 
 -27   3  20      960.56      995.48    294.96 o 
 -25   3  20      102.71      231.62    267.54 o 
 -23   3  20      917.36      774.16    183.59 o 
 -21   3  20       97.92       -8.99    160.56 o 
 -19   3  20        0.73       32.77    160.86 o 
 -17   3  20      346.77       63.20    251.48 o 
 -15   3  20       62.37       59.41    144.82 o 
 -13   3  20      759.89      737.75    156.02 o 
 -11   3  20     1161.77      937.62    149.16 o 
  -9   3  20      357.95      382.95    144.06 o 
  -7   3  20      718.92      606.63    172.09 o 
  -5   3  20      468.19      142.75    392.33 o 
  -3   3  20      179.21     -299.68    299.68 o 
 -24   4  20      195.61      248.63    316.70 o 
 -22   4  20      152.05     -209.87    276.05 o 
 -20   4  20       73.92     -173.00    272.27 o 
 -18   4  20        3.73     -189.66    189.66 o 
 -16   4  20       15.54       18.90    242.88 o 
 -14   4  20       79.18       50.68    209.56 o 
 -12   4  20       79.96       92.26    177.68 o 
 -10   4  20      176.57     -119.57    228.51 o 
  -8   4  20     1029.58      790.69    244.24 o 
 -19   5  20       49.07     -290.23    290.23 o 
 -25   1  21      184.00     -326.15    326.15 o 
 -23   1  21       11.09      -39.71    362.08 o 
 -21   1  21      181.82     -369.64    369.64 o 
 -19   1  21      120.20     -369.64    389.49 o 
 -17   1  21       35.97       62.39    396.11 o 
 -15   1  21      376.35      159.82    264.85 o 
 -13   1  21      994.26      675.86    416.26 o 
 -11   1  21        1.79      -56.96    212.34 o 
  -9   1  21       26.76      -28.36    363.97 o 
 -18   2  21      153.48     -154.10    400.84 o 
 -16   2  21      815.31      551.12    304.88 o 
 -14   2  21      655.55      126.98    247.31 o 
 -12   2  21      240.32      383.39    202.85 o 
 -10   2  21     2100.30     1605.06    528.46 o 
 -17   3  21     1209.31      707.14    327.10 o 
 -15   3  21     1286.44     1118.38    338.44 o 
 -11   3  21     2082.02     2511.86    443.38 o 
                                                 
